# Supplementary material for: IGSA: Individual Gene Sets Analysis, including Enrichment and Clustering
Source: PLoS One. 2016 Oct 20;11(10):e0164542. doi: 10.1371/journal.pone.0164542 (PMC5072653; doi:10.1371/journal.pone.0164542)
Supplement: S1 Table — (ZIP) [file pone.0164542.s002.zip › supplement table S1.xls]

## Sheet: up-regulate DEP
The significant differentially expressed pathways in gastric cancer data
IGSA(FDR<0.01)			GSEA(FDR<0.25)			DAVID(FDR<0.01)			SPIA(FDR<0.01)			GSVA(FDR<0.01)			ssGSEA(FDR<0.01)			zSCORE(FDR<0.01)
Pathway ID	Pathway Name	Reference	Pathway ID	Pathway Name	Reference	Pathway ID	Pathway Name	Reference	Pathway ID	Pathway Name	Reference	Pathway ID	Pathway Name	Reference	Pathway ID	Pathway Name	Reference	Pathway ID	Pathway Name	Reference
hsa03022	Basal transcription factors	PMID:23901224	hsa03050	Proteasome	PMID:11477551	hsa04110	Cell cycle	PMID:21990031	hsa04510	Focal adhesion	PMID:23857544	hsa03022	Basal transcription factors	PMID:23901224	NULL	NULL	NULL	hsa03022	Basal transcription factors	PMID:23901224
hsa03040	Spliceosome	PMID:19034274	hsa00120	Primary bile acid biosynthesis	PMID:23010643	hsa04512	ECM-receptor interaction	~	hsa04512	ECM-receptor interaction	~	hsa03430	Mismatch repair	PMID:8811176				hsa00240	Pyrimidine metabolism	PMID:6273249
hsa04110	Cell cycle	PMID:21990031	hsa03030	DNA replication	PMID:15643673	hsa03010	Ribosome	PMID:18583314				hsa03440	Homologous recombination	PMID:20351092				hsa03008	Ribosome biogenesis in eukaryotes	PMID:22190735
hsa04151	PI3K-Akt signaling pathway	PMID:15023437	hsa05219	Bladder cancer	PMID:6096402	hsa03040	Spliceosome	PMID:19034274				hsa00240	Pyrimidine metabolism	PMID:6273249				hsa03013	RNA transport	PMID:192558
hsa04310	Wnt signaling pathway	PMID:22438566	hsa03410	Base excision repair	PMID:22252118	hsa03050	Proteasome	PMID:11477551				hsa03013	RNA transport	PMID:192558				hsa03040	Spliceosome	PMID:19034274
hsa04914	Progesterone-mediated oocyte maturation	PMID:8139646	hsa03430	Mismatch repair	PMID:8811176	hsa03030	DNA replication	PMID:15643673				hsa03040	Spliceosome	PMID:19034274				hsa04110	Cell cycle	PMID:21990031
hsa05146	Amoebiasis	~	hsa03420	Nucleotide excision repair	PMID:16855787	hsa00240	Pyrimidine metabolism	PMID:6273249				hsa03008	Ribosome biogenesis in eukaryotes	PMID:22190735				hsa05146	Amoebiasis	~
hsa05222	Small cell lung cancer	~	hsa04530	Tight junction	PMID:19390931							hsa04110	Cell cycle	PMID:21990031				hsa05200	Pathways in cancer	*
hsa03008	Ribosome biogenesis in eukaryotes	PMID:22190735	hsa03022	Basal transcription factors	PMID:23901224	sam p=0.1	FDR<1					hsa04512	ECM-receptor interaction	~				hsa05206	MicroRNAs in cancer	PMID:25356314
hsa00240	Pyrimidine metabolism	PMID:6273249	hsa05130	Pathogenic Escherichia coli infection	~							hsa05414	Dilated cardiomyopathy	~				hsa03430	Mismatch repair	PMID:8811176
hsa03015	mRNA surveillance pathway	PMID:18427545	hsa04320	Dorso-ventral axis formation	PMID:23073573							hsa05130	Pathogenic Escherichia coli infection	~				hsa05130	Pathogenic Escherichia coli infection	~
hsa03410	Base excision repair	PMID:22252118	hsa04914	Progesterone-mediated oocyte maturation	PMID:8139646							hsa03420	Nucleotide excision repair	PMID:16855787				hsa05410	Hypertrophic cardiomyopathy (HCM)	~
hsa04115	p53 signaling pathway	PMID:12204530	hsa04110	Cell cycle	PMID:21990031							hsa05206	MicroRNAs in cancer	PMID:25356314				hsa04151	PI3K-Akt signaling pathway	PMID:15023437
hsa04512	ECM-receptor interaction	~	hsa04512	ECM-receptor interaction	~							hsa03030	DNA replication	PMID:15643673				hsa04512	ECM-receptor interaction	~
hsa05130	Pathogenic Escherichia coli infection	~										hsa03410	Base excision repair	PMID:22252118				hsa04540	Gap junction	PMID:8393376
hsa05219	Bladder cancer	PMID:6096402										hsa03450	Non-homologous end-joining	PMID:21684680				hsa03420	Nucleotide excision repair	PMID:16855787
hsa05206	MicroRNAs in cancer	PMID:25356314										hsa03018	RNA degradation	PMID:21822212				hsa03440	Homologous recombination	PMID:20351092
hsa03013	RNA transport	PMID:192558										hsa04115	p53 signaling pathway	PMID:12204530				hsa04360	Steroid biosynthesis	PMID:24801617
hsa03420	Nucleotide excision repair	PMID:16855787										hsa04320	Dorso-ventral axis formation	PMID:23073573				hsa03030	Axon guidance	PMID:23781008
hsa03440	Homologous recombination	PMID:20351092										hsa04330	Notch signaling pathway	PMID:22399348				hsa05219	Bladder cancer	PMID:6096402
hsa04320	Dorso-ventral axis formation	PMID:23073573										hsa05203	Viral carcinogenesis	PMID:10688861				hsa04914	Progesterone-mediated oocyte maturation	PMID:8139646
hsa05203	Viral carcinogenesis	PMID:10688861										hsa05410	Hypertrophic cardiomyopathy (HCM)	~				hsa05203	Viral carcinogenesis	PMID:10688861
hsa00524	Butirosin and neomycin biosynthesis	~										hsa05412	Arrhythmogenic right ventricular cardiomyopathy (ARVC)	~				hsa05412	Arrhythmogenic right ventricular cardiomyopathy (ARVC)	~
hsa03030	DNA replication	PMID:15643673										hsa00230	Purine metabolism	PMID:6861338				hsa00230	Purine metabolism	PMID:6861338
hsa05410	Hypertrophic cardiomyopathy (HCM)	~										hsa04360	Axon guidance	PMID:23781008				hsa04330	Notch signaling pathway	PMID:22399348
hsa05414	Dilated cardiomyopathy	~										hsa04540	Gap junction	PMID:8393376				hsa05414	Dilated cardiomyopathy	~
hsa03050	Proteasome	PMID:11477551										hsa03050	Proteasome	PMID:11477551				hsa03018	RNA degradation	PMID:21822212
hsa04530	Tight junction	PMID:19390931										hsa03460	Fanconi anemia pathway	PMID:12509764				hsa03050	Proteasome	PMID:11477551
hsa03430	Mismatch repair	PMID:8811176										hsa04914	Progesterone-mediated oocyte maturation	PMID:8139646				hsa03410	Base excision repair	PMID:22252118
hsa03450	Non-homologous end-joining	PMID:21684680										hsa05222	Small cell lung cancer	~				hsa03450	Non-homologous end-joining	PMID:21684680
hsa04330	Notch signaling pathway	PMID:22399348																hsa03460	Fanconi anemia pathway	PMID:12509764
hsa05217	Basal cell carcinoma	~																hsa04115	p53 signaling pathway	PMID:12204530
hsa05412	Arrhythmogenic right ventricular cardiomyopathy (ARVC)	~																hsa04310	Wnt signaling pathway	PMID:22438566
hsa04510	Focal adhesion	PMID:23857544																hsa04340	Hedgehog signaling pathway	PMID:16258256
hsa05200	Pathways in cancer	~																hsa04320	Dorso-ventral axis formation	PMID:23073573
hsa04066	HIF-1 signaling pathway	PMID:15141023																hsa05222	Small cell lung cancer	~
hsa04340	Hedgehog signaling pathway	PMID:16258256																hsa03020	?RNA polymerase	PMID:25391424
hsa05132	Salmonella infection	PMID:20572589																hsa05034	Alcoholism?	PMID:22144473
hsa04540	Gap junction	PMID:8393376																hsa03015	mRNA surveillance pathway	PMID:18427545
hsa00230	Purine metabolism	PMID:6861338																hsa04510	Focal adhesion	PMID:23857544
hsa05131	Shigellosis	~																hsa05166	HTLV-I infection	PMID:18544011
hsa05160	Hepatitis C	~																hsa05169	Epstein-Barr virus infection	PMID:25997049
hsa00120	Primary bile acid biosynthesis	PMID:23010643																hsa04530	Tight junction	PMID:19390931
hsa03460	Fanconi anemia pathway	PMID:12509764																hsa05132	Salmonella infection	PMID:20572589
hsa04622	RIG-I-like receptor signaling pathway	PMID:25101079																hsa05217	Basal cell carcinoma	~
hsa04670	Leukocyte transendothelial migration	~																hsa04961	Endocrine and other factor-regulated calcium reabsorption	~
hsa04950	Maturity onset diabetes of the young	~
hsa03018	RNA degradation	PMID:21822212
~	no report
*	distinctly related to the cancer
others	reported by paper

## Sheet: down_regulate DEP
The significant differentially expressed pathways in gastric cancer data
IGSA(FDR<0.01)			GSEA(FDR<0.25)			DAVID(FDR<0.01)			SPIA(FDR<0.01)			GSVA(FDR<0.01)			ssGSEA(FDR<0.01)			zSCORE(FDR<0.01)
Pathway ID	Pathway Name	Reference	Pathway ID	Pathway Name	Reference	Pathway ID	Pathway Name	Reference	Pathway ID	Pathway Name	Reference	Pathway ID	Pathway Name	Reference	Pathway ID	Pathway Name	Reference	Pathway ID	Pathway Name	Reference
hsa04971	Gastric acid secretion	PMID:18217390	NULL	NULL	NULL	hsa00280	Valine, leucine and isoleucine degradation	PMID:22888338	NULL	NULL	NULL	hsa00982	Drug metabolism	PMID:2011144	hsa00830	Retinol metabolism	PMID:16134180	hsa00830	Retinol metabolism	PMID:16134180
hsa04966	Collecting duct acid secretion	~				hsa00650	Butanoate metabolism	PMID:20718712				hsa00830	Retinol metabolism	PMID:16134180	hsa00140	Steroid hormone biosynthesis	PMID:23110082	hsa00982	Drug metabolism	PMID:2011144
hsa05204	Chemical carcinogenesis	PMID:9614437				hsa00980	Metabolism of xenobiotics by cytochrome P450	PMID:9230218				hsa00980	Metabolism of xenobiotics by cytochrome P450	PMID:9230218	hsa00053	Ascorbate and aldarate metabolism	~	hsa00980	Metabolism of xenobiotics by cytochrome P450	PMID:9230218
hsa00982	Drug metabolism	PMID:2011144				hsa00982	Drug metabolism	PMID:2011144				hsa05204	Chemical carcinogenesis	PMID:9614437				hsa05204	Chemical carcinogenesis	PMID:9614437
hsa00591	Linoleic acid metabolism	PMID:20842125				hsa00071	Fatty acid degradation	PMID:23791484				hsa00072	Synthesis and degradation of ketone bodies	PMID:23082722				hsa00650	Butanoate metabolism	PMID:20718712
hsa00980	Metabolism of xenobiotics by cytochrome P450	PMID:9230218				hsa00190	Oxidative phosphorylation	PMID:20849810				hsa00640	Propanoate metabolism	PMID:17611404				hsa00640	Propanoate metabolism	PMID:17611404
hsa00830	Retinol metabolism	PMID:16134180				hsa00620	Pyruvate metabolism	PMID:22195962				hsa00591	Linoleic acid metabolism	PMID:20842125				hsa00072	Synthesis and degradation of ketone bodies	PMID:23082722
hsa04742	Taste transduction	~				hsa00830	Retinol metabolism	PMID:16134180				hsa00650	Butanoate metabolism	PMID:20718712				hsa00591	Linoleic acid metabolism	PMID:20842125
hsa00071	Fatty acid degradation	PMID:23791484										hsa00040	Pentose and glucuronate interconversions	~				hsa04971	Gastric acid secretion	PMID:18217390
hsa04080	Neuroactive ligand-receptor interaction	~										hsa00071	Fatty acid degradation	PMID:23791484				hsa00071	Fatty acid degradation	PMID:23791484
hsa00040	Pentose and glucuronate interconversions	~										hsa00280	Valine, leucine and isoleucine degradation	PMID:22888338				hsa00040	Pentose and glucuronate interconversions	~
hsa00340	Histidine metabolism	PMID:12536071										hsa04971	Gastric acid secretion	PMID:18217390				hsa00053	Ascorbate and aldarate metabolism	~
hsa04960	Aldosterone-regulated sodium reabsorption	~										hsa00053	Ascorbate and aldarate metabolism	~				hsa01210	2-Oxocarboxylic acid metabolism	~
hsa00072	Synthesis and degradation of ketone bodies	PMID:23082722										hsa01210	2-Oxocarboxylic acid metabolism	~				hsa00260	Glycine, serine and threonine metabolism	PMID:23822983
hsa01210	2-Oxocarboxylic acid metabolism	~										hsa04710	Circadian rhythm	PMID: 24708606				hsa00280	Valine, leucine and isoleucine degradation	PMID:22888338
hsa00350	Tyrosine metabolism	PMID:22195962										hsa04742	Taste transduction	~				hsa00340	Histidine metabolism	PMID:12536071
hsa00640	Propanoate metabolism	PMID:17611404										hsa00630	Glyoxylate and dicarboxylate metabolism	~				hsa00100	Steroid biosynthesis	PMID:24801617
hsa00650	Butanoate metabolism	PMID:20718712										hsa00260	Glycine, serine and threonine metabolism	PMID:23822983				hsa00350	Axon guidance	PMID:23781008
hsa00562	Inositol phosphate metabolism	PMID:14608114										hsa00910	Nitrogen metabolism	PMID:20184483				hsa04742	Taste transduction	~
hsa00140	Steroid hormone biosynthesis	PMID:23110082																hsa04966	Collecting duct acid secretion	~
hsa00053	Ascorbate and aldarate metabolism	Role of ascorbate in gastric juice and the impact of Helicobacter infection[M]//Helicobactor pylori
hsa00260	Glycine, serine and threonine metabolism	PMID:23822983
hsa00280	Valine, leucine and isoleucine degradation	PMID:22888338
hsa00051	Fructose and mannose metabolism	~
hsa00910	Nitrogen metabolism	PMID:20184483
hsa04020	Calcium signaling pathway	PMID:22822055
hsa04140	Regulation of autophagy	PMID:24064922
hsa04972	Pancreatic secretion	~
hsa04978	Mineral absorption	PMID:12209158
hsa00590	Arachidonic acid metabolism	PMID:20654727
hsa00410	beta-Alanine metabolism	~
hsa00860	Porphyrin and chlorophyll metabolism	PMID:8229469
hsa00190	Oxidative phosphorylation	PMID:20849810
hsa00780	Biotin metabolism	PMID:15406814
hsa00360	Phenylalanine metabolism	PMID:2386732
hsa00400	Phenylalanine, tyrosine and tryptophan biosynthesis	PMID:23152906
hsa03320	PPAR signaling pathway	PMID:23028383
hsa04920	Adipocytokine signaling pathway	PMID:19430715
~	no report
*	distinctly related to the cancer
others	reported by paper
