# Supplementary material for: IGSA: Individual Gene Sets Analysis, including Enrichment and Clustering
Source: PLoS One. 2016 Oct 20;11(10):e0164542. doi: 10.1371/journal.pone.0164542 (PMC5072653; doi:10.1371/journal.pone.0164542)
Supplement: S2 Table — (ZIP) [file pone.0164542.s003.zip › supplement table S2.xls]

## Sheet: up-regulate DEP
The significant differentially expressed pathways in pancreatic cancer data
IGSA(FDR<0.01)			GSEA(FDR<0.25)			DAVID(FDR<0.01)			SPIA(FDR<0.01)			GSVA(FDR<0.01)			ssGSEA(FDR<0.01)			zSCORE(FDR<0.01)
Pathway ID	Pathway Name	Reference	Pathway ID	Pathway Name	Reference	Pathway ID	Pathway Name	Reference	Pathway ID	Pathway Name	Reference	Pathway ID	Pathway Name	Reference	Pathway ID	Pathway Name	Reference	Pathway ID	Pathway Name	Reference
hsa00524	Butirosin and neomycin biosynthesis	PMID:9707554	hsa04115	p53 signaling pathway	PMID:12204530	hsa03040	Spliceosome	PMID:19034274	NULL	NULL	NULL	hsa00512	Mucin type O-Glycan biosynthesis	PMID:22329400	hsa00524	Butirosin and neomycin biosynthesis	PMID:9707554	hsa03050	Proteasome	PMID:11477551
hsa04115	p53 signaling pathway	PMID:12204530	hsa05200	Pathways in cancer	~	hsa03050	Proteasome	PMID:11477551				hsa03050	Proteasome	PMID:11477551				hsa04115	p53 signaling pathway	PMID:12204530
hsa04110	Cell cycle	PMID:21990031	hsa04110	Cell cycle	PMID:21990031	hsa04110	Cell cycle	PMID:21990031				hsa03410	Base excision repair	PMID:22252118				hsa03450	Non-homologous end-joining	PMID:21684680
hsa05160	Hepatitis C	PMID:19085911	hsa03040	Spliceosome	PMID:19034274	hsa00240	Pyrimidine metabolism	PMID:6273249				hsa03450	Non-homologous end-joining	PMID:21684680				hsa00512	Mucin type O-Glycan biosynthesis	PMID:22329400
hsa00240	Pyrimidine metabolism	PMID:10413291	hsa04520	Adherens junction	PMID:22674080	hsa05200	Pathways in cancer	~				hsa00900	Terpenoid backbone biosynthesis	~				hsa03410	Base excision repair	PMID:22252118
hsa00512	Mucin type O-Glycan biosynthesis	PMID:22329400	hsa05130	Pathogenic Escherichia coli infection	~	hsa04510	Focal adhesion	PMID:21196348				hsa00010	Glycolysis / Gluconeogenesis	PMID:4522864				hsa03440	Homologous recombination	PMID:20351092
hsa03410	Base excision repair	PMID:22252118	hsa00512	Mucin type O-Glycan biosynthesis	PMID:22329400	hsa03030	DNA replication	PMID:15643673				hsa04115	p53 signaling pathway	PMID:12204530				hsa05216	Thyroid cancer	~
hsa03440	Homologous recombination	PMID:20351092	hsa05222	Small cell lung cancer	~	hsa03018	RNA degradation	PMID:21822212				hsa00524	Butirosin and neomycin biosynthesis	PMID:9707554				hsa00051	Fructose and mannose metabolism	~
hsa03450	Non-homologous end-joining	PMID:21684680				hsa05222	Small cell lung cancer	~				hsa01100	Metabolic pathways	~				hsa04530	Tight junction	PMID:21196209
hsa03015	mRNA surveillance pathway	~				hsa04142	Lysosome	PMID:18948147				hsa03440	Homologous recombination	PMID:20351092				hsa03015	mRNA surveillance pathway	~
hsa03050	Proteasome	PMID:11477551				hsa04810	Regulation of actin cytoskeleton	~				hsa04530	Tight junction	PMID:21196209				hsa05212	Pancreatic cancer	~
hsa05203	Viral carcinogenesis	PMID:10688861				hsa05212	Pancreatic cancer	~				hsa05034	Alcoholism	PMID:8218880				hsa00240	Pyrimidine metabolism	PMID:6273249
hsa04340	Hedgehog signaling pathway	PMID:23605693				hsa04120	Ubiquitin mediated proteolysis	PMID:9927431				hsa05212	Pancreatic cancer	~				hsa00920	Sulphur Metabolism in Carcinoma	~
hsa04530	Tight junction	PMID:21196209				hsa05130	Pathogenic Escherichia coli infection	~				hsa00051	Fructose and mannose metabolism	~				hsa04110	Cell cycle	PMID:21990031
hsa00051	Fructose and mannose metabolism	~				hsa04210	Apoptosis	PMID:10688869				hsa00240	Pyrimidine metabolism	PMID:6273249				hsa00524	Butirosin and neomycin biosynthesis	PMID:9707554
hsa04120	Ubiquitin mediated proteolysis	PMID:9927431				hsa03410	Base excision repair	PMID:22252118				hsa05322	Systemic lupus erythematosus	PMID:11999878				hsa00010	Glycolysis / Gluconeogenesis	PMID:4522864
hsa00232	Caffeine metabolism +	PMID:21448427										hsa04110	Cell cycle	PMID:21990031				hsa03030	DNA replication	PMID:15643673
hsa05216	Thyroid cancer	~										hsa04390	Hippo signaling pathway	PMID:20951342				hsa04390	Hippo signaling pathway	PMID:20951342
hsa05217	Basal cell carcinoma	~										hsa05120	Epithelial cell signaling in Helicobacter pylori infection	~				hsa05010	Alzheimer's disease	PMID:8185878
hsa00010	Glycolysis / Gluconeogenesis	PMID:4522864										hsa05130	Pathogenic Escherichia coli infection	~				hsa00030	Pentose phosphate pathway	PMID:9488183
hsa00030	Pentose phosphate pathway	PMID:9488183										hsa00533	Glycosaminoglycan biosynthesis	PMID:22333131				hsa05322	Systemic lupus erythematosus	PMID:11999878
hsa03030	DNA replication	PMID:15643673										hsa03030	DNA replication	PMID:15643673
hsa00052	Galactose metabolism	~
hsa05016	Huntington's disease	PMID:22503213
hsa05130	Pathogenic Escherichia coli infection	~
hsa05200	Pathways in cancer	~
hsa05212	Pancreatic cancer	~
hsa04520	Adherens junction	PMID:22674080
hsa04622	RIG-I-like receptor signaling pathway	PMID:24434553
hsa05322	Systemic lupus erythematosus	PMID:11999878
hsa03420	Nucleotide excision repair	PMID:16855787
hsa04114	Oocyte meiosis	~
hsa04360	Axon guidance	PMID:23103869
hsa04390	Hippo signaling pathway	PMID:20951342
hsa03040	Spliceosome	PMID:19034274
hsa05220	Chronic myeloid leukemia	~
hsa00920	Sulfur metabolism	Sulphur Metabolism in Carcinoma
~	no report
*	distinctly related to the cancer
others	reported by paper

## Sheet: down-regulate DEP
The significant differentially expressed pathways in pancreatic cancer data
IGSA(FDR<0.01)			GSEA(FDR<0.25)			DAVID(FDR<0.01)			SPIA(FDR<0.01)			GSVA(FDR<0.01)			ssGSEA(FDR<0.01)			zSCORE(FDR<0.01)
Pathway ID	Pathway Name	Reference	Pathway ID	Pathway Name	Reference	Pathway ID	Pathway Name	Reference	Pathway ID	Pathway Name	Reference	Pathway ID	Pathway Name	Reference	Pathway ID	Pathway Name	Reference	Pathway ID	Pathway Name	Reference
hsa04713	Circadian entrainment	PMID:22811066	hsa00120	Primary bile acid biosynthesis	~	hsa04080	Neuroactive ligand-receptor interaction	PMID:23056513	hsa04080	Neuroactive ligand-receptor interaction	PMID:23056513	NULL	NULL	NULL	NULL	NULL	NULL	hsa04724	Glutamatergic synapse	PMID:21207374
hsa04724	Glutamatergic synapse	PMID:21207374				hsa04020	Calcium signaling pathway	~										hsa04727	GABAergic synapse	PMID:17942900
hsa04742	Taste transduction	~				hsa00260	Glycine, serine and threonine metabolism	PMID:22628656										hsa05032	Morphine addiction	~
hsa04080	Neuroactive ligand-receptor interaction	PMID:23056513				hsa00280	Valine, leucine and isoleucine degradation	~										hsa04723	Retrograde endocannabinoid signaling	~
hsa04727	GABAergic synapse	PMID:17942900																hsa04020	Calcium signaling pathway	PMID:22822055
hsa04740	Olfactory transduction	PMID:23056513																hsa04713	Circadian entrainment	PMID:20055686
																		hsa02010	ABC transporters	PMID:20075923
~	no report
*	distinctly related to the cancer
others	reported by paper
