# Supplementary material for: IGSA: Individual Gene Sets Analysis, including Enrichment and Clustering
Source: PLoS One. 2016 Oct 20;11(10):e0164542. doi: 10.1371/journal.pone.0164542 (PMC5072653; doi:10.1371/journal.pone.0164542)
Supplement: S3 Table — (ZIP) [file pone.0164542.s004.zip › supplement table S3.xls]

## Sheet: up-regulate DEP
The significant differentially expressed pathways in ovarian cancer data
IGSA(FDR<0.25)			GSEA(FDR<0.25)			DAVID(FDR<0.01)			SPIA(FDR<0.01)			GSVA(FDR<0.01)			ssGSEA(FDR<0.01)			zSCORE(FDR<0.01)
Pathway ID	Pathway Name	Reference	Pathway ID	Pathway Name	Reference	Pathway ID	Pathway Name	Reference	Pathway ID	Pathway Name	Reference	Pathway ID	Pathway Name	Reference	Pathway ID	Pathway Name	Reference	Pathway ID	Pathway Name	Reference
hsa00514	Other types of O-glycan biosynthesis	PMID:18642944	hsa04110	Cell cycle	PMID:21990031	hsa04110	Cell cycle	PMID:21990031	NULL	NULL	NULL	NULL	NULL	NULL	hsa05223	Non-small cell lung cancer	~	NULL	NULL	NULL
hsa00780	Biotin metabolism	~	hsa03410	Base excision repair	PMID:22252118	hsa03030	DNA replication	PMID:15643673							hsa03440	Homologous recombination	PMID:20351092
hsa01230	Biosynthesis of amino acids	PMID:3932782	hsa04114	Oocyte meiosis	~	hsa03410	Base excision repair	PMID:22252118
hsa03030	DNA replication	PMID:15643673	hsa05223	Non-small cell lung cancer	~	hsa05016	Huntington's disease	PMID:22503213
hsa04110	Cell cycle	PMID:21990031	hsa04115	p53 signaling pathway	PMID:12204530	hsa05010	Alzheimer's disease	PMID:23843468
hsa05223	Non-small cell lung cancer	~	hsa03030	DNA replication	PMID:15643673	hsa05222	Small cell lung cancer	~
hsa00670	One carbon pool by folate	PMID:23880844				hsa03430	Mismatch repair	PMID:8811176
hsa00270	Cysteine and methionine metabolism	PMID:9301457				hsa05200	Pathways in cancer	*
hsa03430	Mismatch repair	PMID:8811176				hsa00190	Oxidative phosphorylation	PMID:20849810
hsa05034	Alcoholism	PMID:17186425				hsa04115	p53 signaling pathway	PMID:12204530
hsa00062	Fatty acid elongation	~				hsa03440	Homologous recombination	PMID:20351092
hsa04614	Renin-angiotensin system	PMID:21395551				hsa00240	Pyrimidine metabolism	PMID:6273249
hsa01210	2-Oxocarboxylic acid metabolism	PMID:24280319				hsa05012	Parkinson's disease	~
hsa03440	Homologous recombination	PMID:20351092				hsa00010	Glycolysis / Gluconeogenesis	~
hsa00130	Ubiquinone and other terpenoid-quinone biosynthesis	~				hsa00670	One carbon pool by folate	PMID:23880844
hsa00232	Caffeine metabolism	PMID:18941913				hsa03040	Spliceosome	PMID:19034274
hsa03410	Base excision repair	PMID:22252118				hsa04660	T cell receptor signaling pathway	~
hsa04114	Oocyte meiosis	~
~	no report
*	distinctly related to the cancer
?	found in both highly and lowly expressed pathways
others	reported by paper

## Sheet: down-regulate DEP
The significant differentially expressed pathways in ovarian cancer data
IGSA(FDR<0.01)				GSEA(FDR<0.25)			DAVID(FDR<0.01)			SPIA(FDR<0.01)			GSVA(FDR<0.01)			ssGSEA(FDR<0.01)			zSCORE(FDR<0.01)
Pathway ID	Pathway Name		Reference	Pathway ID	Pathway Name	Reference	Pathway ID	Pathway Name	Reference	Pathway ID	Pathway Name	Reference	Pathway ID	Pathway Name	Reference	Pathway ID	Pathway Name	Reference	Pathway ID	Pathway Name	Reference
hsa00830	Retinol metabolism	PMID:	PMID:11879576	hsa00410	beta-Alanine metabolism	~	hsa04270	Vascular smooth muscle contraction	PMID:17907811	NULL	NULL	NULL	NULL	NULL	NULL	hsa00350	Tyrosine metabolism	PMID:22195962	hsa00350	Tyrosine metabolism	PMID:22195962
hsa05204	Chemical carcinogenesis	PMID:	PMID:7308865	hsa00565	Ether lipid metabolism	~	hsa03010	Ribosome	PMID:18583314							hsa00980	Metabolism of xenobiotics by cytochrome P450	PMID:9230218	hsa00360	Phenylalanine metabolism	~
hsa00350	Tyrosine metabolism	PMID:	PMID:22195962	hsa00350	Tyrosine metabolism	PMID:22195962	hsa04610	Complement and coagulation cascades	PMID:15969748							hsa00982	Drug metabolism	PMID:2011144	hsa00410	beta-Alanine metabolism	~
hsa00982	Drug metabolism	PMID:	PMID:2011144	hsa04270	Vascular smooth muscle contraction	PMID:17907811	hsa00982	Drug metabolism	PMID:2011144							hsa00360	Phenylalanine metabolism	~	hsa00982	Drug metabolism	PMID:2011144
hsa00410	beta-Alanine metabolism	PMID:	~	hsa00980	Metabolism of xenobiotics by cytochrome P450	PMID:9230218	hsa00071	Fatty acid degradation	PMID:23791484							hsa05204	Chemical carcinogenesis	PMID:7308865	hsa04270	Vascular smooth muscle contraction	PMID:17907811
hsa00980	Metabolism of xenobiotics by cytochrome P450	PMID:	PMID:9230218	hsa00982	Drug metabolism	PMID:2011144										hsa04971	Gastric acid secretion	~	hsa05204	Chemical carcinogenesis	PMID:7308865
hsa04270	Vascular smooth muscle contraction	PMID:	PMID:17907811	hsa00592	alpha-Linolenic acid metabolism	~										hsa04270	Vascular smooth muscle contraction	PMID:17907811
hsa00360	Phenylalanine metabolism	PMID:	~	hsa00564	Glycerophospholipid metabolism	~										hsa05030	Cocaine addiction	~
hsa00590	Arachidonic acid metabolism	PMID:	PMID:20654727	hsa00590	Arachidonic acid metabolism	PMID:20654727
hsa04911	Insulin secretion	PMID:	PMID:15668482	hsa04020	Calcium signaling pathway	PMID:22822055
hsa00340	Histidine metabolism	PMID:	PMID:12536071	hsa04912	GnRH signaling pathway	PMID:22778172
hsa00600	Sphingolipid metabolism	PMID:	PMID:23366417	hsa05414	Dilated cardiomyopathy	~
hsa04726	Serotonergic synapse	PMID:	~	hsa00360	Phenylalanine metabolism	~
hsa00071	Fatty acid degradation	PMID:	PMID:23791484	hsa00830	Retinol metabolism	PMID:11879576
hsa00120	Primary bile acid biosynthesis	PMID:	~	hsa05020	Prion diseases	~
hsa03320	PPAR signaling pathway	PMID:	PMID:23028383	hsa01212	Fatty acid metabolism	PMID:16778562
hsa04713	Circadian entrainment	PMID:	PMID:20055686	hsa04962	Vasopressin-regulated water reabsorption	~
hsa04972	Pancreatic secretion	PMID:	~	hsa00340	Histidine metabolism	PMID:12536071
hsa00512	Mucin type O-Glycan biosynthesis	PMID:	Changes in mucin-type O-linked glycosylation in cancer	hsa04930	Type II diabetes mellitus	PMID:21773024
hsa00565	Ether lipid metabolism	PMID:	~	hsa00380	Tryptophan metabolism	~
hsa00591	Linoleic acid metabolism	PMID:	~	hsa04730	Long-term depression	~
hsa00592	alpha-Linolenic acid metabolism	PMID:	~	hsa00561	Glycerolipid metabolism	~
hsa04913	Ovarian steroidogenesis	PMID:	PMID:15668482	hsa05412	Arrhythmogenic right ventricular cardiomyopathy (ARVC)	~
hsa04970	Salivary secretion	PMID:	~	hsa02010	ABC transporters	PMID:20075923
hsa04975	Fat digestion and absorption	PMID:	~	hsa04530	Tight junction	PMID:21196209
hsa05414	Dilated cardiomyopathy	PMID:	~
hsa00920	Sulfur metabolism	PMID:	PMID:24236104
hsa04723	Retrograde endocannabinoid signaling	PMID:	~
~	no report
*	distinctly related to the cancer
?	found in both highly and lowly expressed pathways
others	reported by paper
