# Supplementary material for: IGSA: Individual Gene Sets Analysis, including Enrichment and Clustering
Source: PLoS One. 2016 Oct 20;11(10):e0164542. doi: 10.1371/journal.pone.0164542 (PMC5072653; doi:10.1371/journal.pone.0164542)
Supplement: S4 Table — (ZIP) [file pone.0164542.s005.zip › supplement table S4.xls]

## Sheet: gastric cancer data
Table 1. The accuracy of SUPs in gastric cancer data
Methods	Report	No Report	Accuracy
IGSA(FDR<0.01)	34	14	0.708333
GSEA(default)	12	2	0.857143
DAVID(FDR<0.01)	6	1	0.857143
SPIA(pGFDR<0.01)	1	1	0.5
GSVA(FDR<0.01)	24	6	0.8
ssGSEA(FDR<0.01)	0	0	-
z-Score(FDR<0.01)	36	10	0.782609
Table 2. The accuracy of SDPs in gastric cancer data
Methods	Report	No Report	Accuracy
IGSA(FDR<0.01)	29	9	0.763158
GSEA(default)	0	0	-
DAVID(FDR<0.01)	8	0	1
SPIA(pGFDR<0.01)	0	0	-
GSVA(FDR<0.01)	14	5	0.736842
ssGSEA(FDR<0.01)	2	1	0.666667
z-Score(FDR<0.01)	15	5	0.75

## Sheet: pancreatic cancer data
Table 3. The accuracy of SUPs in pancreatic cancer data
Methods	Report	No Report	Accuracy
IGSA(FDR<0.01)	27	10	0.72973
GSEA(default)	5	3	0.625
DAVID(FDR<0.01)	11	5	0.6875
SPIA(pGFDR<0.01)	0	0	-
GSVA(FDR<0.01)	17	5	0.772727
ssGSEA(FDR<0.01)	1	0	1
z-Score(FDR<0.01)	16	5	0.761905
Table 4. The accuracy of SDPs in pancreatic cancer data
Methods	Report	No Report	Accuracy
IGSA(FDR<0.01)	5	1	0.833333
GSEA(default)	0	1	0
DAVID(FDR<0.01)	2	2	0.5
SPIA(pGFDR<0.01)	1	0	1
GSVA(FDR<0.01)	0	0	-
ssGSEA(FDR<0.01)	0	0	-
z-Score(FDR<0.01)	5	2	0.714286

## Sheet: ovarian cancer data
Table 5. The accuracy of SUPs in ovarian cancer data
Methods	Report	No Report	Accuracy
IGSA(FDR<0.25)	13	5	0.722222
GSEA(P<0.05)*	4	2	0.666667
DAVID(FDR<0.25)	12	5	0.705882
SPIA(pGFDR<0.25)	0	0	-
GSVA(FDR<0.25)	0	0	-
ssGSEA(FDR<0.25)	1	1	0.5
z-Score(FDR<0.25)	0	0	-
* GSEA with default setting (FDR<0.25) found no significant pathways, so we set the threshold p-value < 0.05.
Table 6. The accuracy of SDPs in ovarian cancer data
Methods	Report	No Report	Accuracy
IGSA(FDR<0.01)	16	12	0.571429
GSEA(default)	13	12	0.52
DAVID(FDR<0.01)	5	0	1
SPIA(pGFDR<0.01)	0	0	-
GSVA(FDR<0.01)	0	0	-
ssGSEA(FDR<0.01)	5	3	0.625
z-Score(FDR<0.01)	4	2	0.666667
