# Supplementary material for: IGSA: Individual Gene Sets Analysis, including Enrichment and Clustering
Source: PLoS One. 2016 Oct 20;11(10):e0164542. doi: 10.1371/journal.pone.0164542 (PMC5072653; doi:10.1371/journal.pone.0164542)
Supplement: S5 Table — (ZIP) [file pone.0164542.s006.zip › supplement table S5.xls]

## Sheet: accuracy of methods
The average accuracy of methods
Methods	Gastric_up	Gastric_lo	Pancreatic_up	Pancreatic_lo	Ovarian_up	Ovarian_lo	Average
IGSA	0.7292	0.7632	0.7838	0.8333	0.7222	0.5714	0.73385
GSEA	0.8571	-	0.75	0	0.6667	52.00%-	0.56845
DAVID	0.8571	1	0.7778	0.5	0.7647	1	0.8166
SPIA	0.5	-	-	1	-	-	0.75
GSVA	-	-	0.8261	-	0.5909	-	0.7085
ssGSEA	-	-	0.6429	0.5	0.6032	0.4884	0.558625
zSCORE	-	-	0.8462	0.7143	0.6452	0.6667	0.7181

## Sheet: ratios of sig. DEPs
Table 3-1 ratios of significant DEPs found by different methods in gastric cancer data
Methods	number of significant up-regulate DEPs （paper supporting）	ratio of significant up-regulate DEPs to the total(36 up-regulate DEPS)*	number of significant down-regulate DEPs (paper supporting)	rate of significant down-regulate DEPs to the total (30 down-regulate DEPs)*	ratio of significant up- and down-regulate DEPs to all significant DEPs (66 DEPs)
igsa	35	0.972222	29	0.966667	0.969697
gsea	12	0.333333	0	0	0.181818
david	6	0.166667	8	0.266667	0.212121
spia	1	0.0277778	0	0	0.0151515
gsva	0	0	0	0	0
ssgsea	0	0	0	0	0
zscore	0	0	0	0	0
* the number of total significant up- or down-regulate DEP is the sum of the significant up- or down-regulate DEP obtained from all methods
Table 3-2 ratios of significant DEPs found by different methods in pancreatic cancer data
Methods	number of significant up-regulate DEPs (paper supporting)	ratio of significant up-regulate DEPs to the total(37 up-regulate DEPS)*	number of significant down-regulate DEPs (paper supporting)	rate of significant down-regulate DEPs to the total (9 down-regulate DEPs)*	ratio of significant up- and down-regulate DEPs to all significant DEPs (46 DEPs)
igsa	29	0.783784	5	0.555556	0.73913
gsea	6	0.162162	0	0	0.130435
david	13	0.351351	2	0.222222	0.326087
spia	0	0	1	0.111111	0.0217391
gsva	19	0.513514	0	0	0.413043
ssgsea	18	0.486486	3	0.333333	0.456522
zscore	22	0.594595	5	0.555556	0.586957
* the number of total significant up- or down-regulate DEP is the sum of the significant up- or down-regulate DEP obtained from all methods
Table 3-3 ratios of significant DEPs found by different methods in pancreatic cancer data
Methods	number of significant up-regulate DEPs (paper supporting)	ratio of significant up-regulate DEPs to the total(42 up-regulate DEPS)*	number of significant down-regulate DEPs (paper supporting)	rate of significant down-regulate DEPs to the total (31 down-regulate DEPs)*	ratio of significant up- and down-regulate DEPs to all significant DEPs (72 DEPs)
igsa	13	0.309524	16	0.516129	0.402778
gsea	4	0.0952381	13	0.419355	0.236111
david	13	0.309524	5	0.16129	0.25
spia	0	0	0	0	0
gsva	13	0.309524	0	0	0.180556
ssgsea	38	0.904762	21	0.677419	0.819444
zscore	20	0.47619	4	0.129032	0.333333
* the number of total significant up- or down-regulate DEP is the sum of the significant up- or down-regulate DEP obtained from all methods
