# Supplementary material for: IGSA: Individual Gene Sets Analysis, including Enrichment and Clustering
Source: PLoS One. 2016 Oct 20;11(10):e0164542. doi: 10.1371/journal.pone.0164542 (PMC5072653; doi:10.1371/journal.pone.0164542)
Supplement: S6 Table — (ZIP) [file pone.0164542.s007.zip › supplement table S6.xls]

## Sheet: SUPs based on BP_3
The significant differentially expressed GO gene sets in Gastric Cancer Data
IGSA(FDR<0.01)			GSEA(FDR<0.25)			DAVID(FDR<0.01)			GSVA(FDR<0.01)			ssGSEA(FDR<0.01)			zSCORE(FDR<0.01)
GO ID	GO Name	Reference	GO ID	GO Name	Reference	GO ID	GO Name	Reference	GO ID	GO Name	Reference	GO ID	GO Name	Reference	GO ID	GO Name	Reference
GO:0061351	neural precursor cell proliferation	PMID:25577245	GO:0007017	microtubule-based process	~	GO:0000226	microtubule cytoskeleton organization	PMID:26035691	GO:0001756	somitogenesis	~	GO:0060512	prostate gland morphogenesis	PMID:24186596	GO:0060688	regulation of morphogenesis of a branching structure	~
GO:0001833	inner cell mass cell proliferation	PMID:24244394	GO:0006281	DNA repair	PMID:26290630	GO:0000278	mitotic cell cycle	PMID:25743799	GO:0048771	tissue remodeling	~	GO:1900224	positive regulation of nodal signaling pathway involved in determination of lateral mesoderm left/right asymmetry	~	GO:0051987	positive regulation of attachment of spindle microtubules to kinetochore	PMID:24627241
GO:0016032	viral process	PMID:24633785	GO:0042755	eating behavior	PMID:24628363	GO:0000819	sister chromatid segregation	PMID:18537754	GO:0014870	response to muscle inactivity	~	GO:0048520	positive regulation of behavior	PMID:26077602	GO:0035988	chondrocyte proliferation	PMID:26165347
GO:0007597	blood coagulation, intrinsic pathway	PMID:26406979	GO:0045596	negative regulation of cell differentiation	PMID:25400735	GO:0001525	angiogenesis	PMID:26362716	GO:0042769	DNA damage response, detection of DNA damage	PMID:16542213	GO:0048771	tissue remodeling	PMID:26468418	GO:0016032	viral process	PMID:24633785
GO:0060242	contact inhibition	PMID:22941331	GO:0007276	gamete generation	~	GO:0006139	nucleobase, nucleoside, nucleotide and nucleic acid metabolic process	PMID:24085278	GO:0021546	rhombomere development	~	GO:0021541	ammon gyrus development	~	GO:0048771	tissue remodeling	PMID:25482732
GO:0061029	eyelid development in camera-type eye	~	GO:0045184	establishment of protein localization	~	GO:0006403	RNA localization	~	GO:0060688	regulation of morphogenesis of a branching structure	~	GO:0030029	actin filament-based process	~	GO:0036342	post-anal tail morphogenesis	~
GO:0036342	post-anal tail morphogenesis	~	GO:0045648	positive regulation of erythrocyte differentiation	~	GO:0006461	protein complex assembly	PMID:23440515	GO:0060760	positive regulation of response to cytokine stimulus	PMID:23824571	GO:1903659	regulation of complement-dependent cytotoxicity	PMID:23474221	GO:0016337	single organismal cell-cell adhesion	~
GO:0009635	response to herbicide	PMID:3940195	GO:0030901	midbrain development	~	GO:0006974	response to DNA damage stimulus	~	GO:0002684	positive regulation of immune system process	PMID:19900843	GO:0060322	head development	PMID:26451875	GO:1902519	response to docetaxel trihydrate	PMID:25983095
GO:0043576	regulation of respiratory gaseous exchange	~	GO:0051301	cell division	PMID:25700270	GO:0007010	cytoskeleton organization	PMID:26035691	GO:0034103	regulation of tissue remodeling	PMID:17981616	GO:0045137	development of primary sexual characteristics	~	GO:0050878	regulation of body fluid levels	PMID:25357107
GO:0000723	telomere maintenance	PMID:24590400	GO:0048266	behavioral response to pain	~	GO:0007098	centrosome cycle	PMID:25501818	GO:0010469	regulation of receptor activity	PMID:25172101	GO:0060501	positive regulation of epithelial cell proliferation involved in lung morphogenesis	~	GO:0001822	kidney development	~
GO:0097094	craniofacial suture morphogenesis	~				GO:0009653	anatomical structure morphogenesis	~	GO:0060022	hard palate development	~	GO:0060022	hard palate development	PMID:9748734	GO:0042755	eating behavior	PMID:25342148
GO:0048771	tissue remodeling	PMID:24427313				GO:0009892	negative regulation of metabolic process	~	GO:2000774	positive regulation of cellular senescence	PMID:25382750	GO:0060769	positive regulation of epithelial cell proliferation involved in prostate gland development	~	GO:0060769	positive regulation of epithelial cell proliferation involved in prostate gland development	~
GO:0051987	positive regulation of attachment of spindle microtubules to kinetochore	PMID:24627241				GO:0009893	positive regulation of metabolic process	~	GO:0002566	somatic diversification of immune receptors via somatic mutation	~				GO:0001825	blastocyst formation	PMID:17549425
GO:0030901	midbrain development	~				GO:0010467	gene expression	PMID:26379360	GO:0045137	development of primary sexual characteristics	~				GO:0050806	positive regulation of synaptic transmission	~
GO:0042769	DNA damage response, detection of DNA damage	PMID:25331470				GO:0010604	positive regulation of macromolecule metabolic process	~	GO:0030307	positive regulation of cell growth	PMID:25382750				GO:0032836	glomerular basement membrane development	~
GO:0031016	pancreas development	PMID:25314887				GO:0010605	negative regulation of macromolecule metabolic process	~	GO:0001833	inner cell mass cell proliferation	PMID:24244394				GO:0014834	skeletal muscle satellite cell maintenance involved in skeletal muscle regeneration	~
GO:0042755	eating behavior	PMID:25342148				GO:0015931	nucleobase, nucleoside, nucleotide and nucleic acid transport	PMID:24085278	GO:0007059	chromosome segregation	PMID:14695171				GO:0002684	positive regulation of immune system process	PMID:1670998
GO:0060266	negative regulation of respiratory burst involved in inflammatory response	~				GO:0019538	protein metabolic process	PMID:26376850	GO:0014834	skeletal muscle satellite cell maintenance involved in skeletal muscle regeneration	~				GO:0030307	positive regulation of cell growth	PMID:25328765
GO:0051301	cell division	PMID:26346168				GO:0022402	cell cycle process	PMID:25515921	GO:0050878	regulation of body fluid levels	PMID:24777338				GO:0001833	inner cell mass cell proliferation	PMID:24244394
GO:0051445	regulation of meiotic cell cycle	~				GO:0022403	cell cycle phase	PMID:26252641	GO:0021541	ammon gyrus development	~				GO:0007275	multicellular organismal development	~
GO:0003149	membranous septum morphogenesis	~				GO:0030198	extracellular matrix organization	PMID:22039045	GO:0032940	secretion by cell	PMID:26378021				GO:0034103	regulation of tissue remodeling	PMID:12724227
GO:0060279	positive regulation of ovulation	~				GO:0031324	negative regulation of cellular metabolic process	~	GO:1903748	negative regulation of establishment of protein localization to mitochondrion	PMID:20832392				GO:2001229	negative regulation of response to gamma radiation	PMID:22928006
GO:0060065	uterus development	~				GO:0031325	positive regulation of cellular metabolic process	~	GO:0048635	negative regulation of muscle organ development	~				GO:0031297	replication fork processing	~
GO:0009414	response to water deprivation	~				GO:0033554	cellular response to stress	PMID:26158178	GO:0031297	replication fork processing	~				GO:0034369	plasma lipoprotein particle remodeling	~
GO:2000145	regulation of cell motility	PMID:26236095				GO:0034621	cellular macromolecular complex subunit organization	~	GO:0097094	craniofacial suture morphogenesis	~				GO:0048635	negative regulation of muscle organ development	~
GO:0001525	angiogenesis	PMID:26362716				GO:0034622	cellular macromolecular complex assembly	~	GO:0016032	viral process	PMID:24257595				GO:0001756	somitogenesis	~
GO:0098609	cell-cell adhesion	PMID:26189796				GO:0034641	cellular nitrogen compound metabolic process	~	GO:0051301	cell division	~				GO:0007059	chromosome segregation	PMID:16865274
GO:0050906	detection of stimulus involved in sensory perception	~				GO:0042127	regulation of cell proliferation	PMID:26352175	GO:0032970	regulation of actin filament-based process	~				GO:0045137	development of primary sexual characteristics	~
GO:0033687	osteoblast proliferation	PMID:23421973				GO:0042254	ribosome biogenesis	PMID:24410879	GO:0009414	response to water deprivation	~				GO:2000774	positive regulation of cellular senescence	PMID:8646673
GO:0001824	blastocyst development	~				GO:0044092	negative regulation of molecular function	~	GO:0030029	actin filament-based process	~				GO:0060501	positive regulation of epithelial cell proliferation involved in lung morphogenesis	~
GO:0006281	DNA repair	PMID:26290630				GO:0044259	multicellular organismal macromolecule metabolic process	~	GO:0010847	regulation of chromatin assembly	PMID:24293408				GO:0033600	negative regulation of mammary gland epithelial cell proliferation	~
GO:0001568	blood vessel development	PMID:25891418				GO:0044260	cellular macromolecule metabolic process	~	GO:0061029	eyelid development in camera-type eye	~				GO:0051301	cell division	PMID:26346168
GO:0032836	glomerular basement membrane development	~				GO:0048285	organelle fission	PMID:19147562	GO:1902519	response to docetaxel trihydrate	PMID:25983095				GO:0021675	nerve development	PMID:22821546
GO:0007442	hindgut morphogenesis	~				GO:0048513	organ development	PMID:25277182	GO:0060265	positive regulation of respiratory burst involved in inflammatory response	~				GO:0040008	regulation of growth	PMID:26205499
GO:0060686	negative regulation of prostatic bud formation	~				GO:0048518	positive regulation of biological process	~	GO:0051987	positive regulation of attachment of spindle microtubules to kinetochore	PMID:24627241				GO:0009414	response to water deprivation	~
GO:0060501	positive regulation of epithelial cell proliferation involved in lung morphogenesis	PMID:15870969				GO:0048519	negative regulation of biological process	PMID:22262855	GO:0001525	angiogenesis	PMID:26419594				GO:1903748	negative regulation of establishment of protein localization to mitochondrion	~
GO:0048266	behavioral response to pain	~				GO:0048522	positive regulation of cellular process	~	GO:0060769	positive regulation of epithelial cell proliferation involved in prostate gland development	~				GO:0097187	dentinogenesis	~
GO:0010718	positive regulation of epithelial to mesenchymal transition	PMID:24885194				GO:0048523	negative regulation of cellular process	~	GO:0022406	membrane docking	PMID:22509920				GO:0021541	ammon gyrus development	~
GO:0007059	chromosome segregation	PMID:24627241				GO:0048731	system development	PMID:26346169	GO:0097187	dentinogenesis	~				GO:0010032	meiotic chromosome condensation	~
GO:0002684	positive regulation of immune system process	PMID:12854132				GO:0050658	RNA transport	~	GO:0060686	negative regulation of prostatic bud formation	~				GO:0021772	olfactory bulb development	~
GO:0030916	otic vesicle formation	~				GO:0051128	regulation of cellular component organization	~	GO:0032972	regulation of muscle filament sliding speed	~				GO:0014870	response to muscle inactivity	~
GO:0046620	regulation of organ growth	PMID:24175801				GO:0051236	establishment of RNA localization	~	GO:0060266	negative regulation of respiratory burst involved in inflammatory response	~				GO:0022406	membrane docking	PMID:16675659
GO:0033600	negative regulation of mammary gland epithelial cell proliferation	~				GO:0051276	chromosome organization	~	GO:2001229	negative regulation of response to gamma radiation	PMID:3488285				GO:0006281	DNA repair	PMID:26254397
GO:0060325	face morphogenesis	~				GO:0051439	regulation of ubiquitin-protein ligase activity during mitotic cell cycle	~	GO:0034369	plasma lipoprotein particle remodeling	~				GO:0060266	negative regulation of respiratory burst involved in inflammatory response	~
GO:0034103	regulation of tissue remodeling	PMID:26144047				GO:0051726	regulation of cell cycle	PMID:26352175	GO:0006281	DNA repair	PMID:26097599				GO:0001525	angiogenesis	PMID:26419594
GO:0007154	cell communication	PMID:24040271				GO:0065003	macromolecular complex assembly	~	GO:0060174	limb bud formation	PMID:21876555				GO:0000723	telomere maintenance	PMID:21455637
GO:0001887	selenium compound metabolic process	PMID:11859710							GO:0007017	microtubule-based process	~				GO:0000212	meiotic spindle organization	~
GO:0021695	cerebellar cortex development	PMID:15254712							GO:0000723	telomere maintenance	PMID:20811689				GO:0060760	positive regulation of response to cytokine stimulus	~
GO:0060021	palate development	PMID:15831593							GO:1900222	negative regulation of beta-amyloid clearance	~				GO:0001759	organ induction	PMID:23761544
GO:0021987	cerebral cortex development	PMID:16847002							GO:0007049	cell cycle	PMID:26408293				GO:0001824	blastocyst development	~
GO:0045184	establishment of protein localization	PMID:1688731							GO:0032886	regulation of microtubule-based process	~				GO:0006403	RNA localization	~
GO:0045730	respiratory burst	PMID:17346311							GO:0030324	lung development	PMID:26230186				GO:0007597	blood coagulation, intrinsic pathway	PMID:26312142
GO:0001825	blastocyst formation	PMID:17549425							GO:0003149	membranous septum morphogenesis	~				GO:0016477	cell migration	PMID:26419594
GO:0001661	conditioned taste aversion	PMID:20188481							GO:0051599	response to hydrostatic pressure	PMID:8744935				GO:0003188	heart valve formation	~
GO:0021915	neural tube development	PMID:2262242							GO:2001111	positive regulation of lens epithelial cell proliferation	~				GO:0009635	response to herbicide	PMID:3679370
GO:0051918	negative regulation of fibrinolysis	PMID:22938027							GO:0070237	positive regulation of activation-induced cell death of T cells	PMID:17450141				GO:0043086	negative regulation of catalytic activity	PMID:16397260
GO:0051128	regulation of cellular component organization	PMID:23077783							GO:0033627	cell adhesion mediated by integrin	PMID:17905740				GO:2000062	negative regulation of ureter smooth muscle cell differentiation	~
GO:0006975	DNA damage induced protein phosphorylation	PMID:23271172							GO:0019694	alkanesulfonate metabolic process	~				GO:0007442	hindgut morphogenesis	~
GO:0008228	opsonization	PMID:23474221							GO:0055086	nucleobase-containing small molecule metabolic process	PMID:26297050				GO:0030155	regulation of cell adhesion	PMID:25785838
GO:1903659	regulation of complement-dependent cytotoxicity	PMID:23474221							GO:0043086	negative regulation of catalytic activity	~				GO:0021587	cerebellum morphogenesis	PMID:14585350
GO:0034059	response to anoxia	PMID:23723999							GO:0051128	regulation of cellular component organization	~				GO:0002757	immune response-activating signal transduction	~
GO:0051919	positive regulation of fibrinolysis	PMID:23846328							GO:0046597	negative regulation of viral entry into host cell	~				GO:2000773	negative regulation of cellular senescence	PMID:24379598
GO:0051983	regulation of chromosome segregation	PMID:24349619							GO:0002088	lens development in camera-type eye	~				GO:0021683	cerebellar granular layer morphogenesis	~
GO:0046887	positive regulation of hormone secretion	PMID:24388886							GO:1902742	apoptotic process involved in development	PMID:25976311				GO:0060782	regulation of mesenchymal cell proliferation involved in prostate gland development	~
GO:0021587	cerebellum morphogenesis	PMID:24394096							GO:0090261	positive regulation of inclusion body assembly	~				GO:0048569	post-embryonic organ development	~
GO:0060137	maternal process involved in parturition	PMID:24444285							GO:0061198	fungiform papilla formation	~				GO:0042637	catagen	~
GO:0043086	negative regulation of catalytic activity	PMID:24481448							GO:0040008	regulation of growth	PMID:26311882				GO:0061029	eyelid development in camera-type eye	~
GO:0002457	T cell antigen processing and presentation	PMID:24741609							GO:0022613	ribonucleoprotein complex biogenesis	~				GO:2001111	positive regulation of lens epithelial cell proliferation	~
GO:0042094	interleukin-2 biosynthetic process	PMID:24768972							GO:0021587	cerebellum morphogenesis	~				GO:0030324	lung development	PMID:26230186
GO:0002277	myeloid dendritic cell activation involved in immune response	PMID:24782611							GO:0001825	blastocyst formation	PMID:17549425				GO:0060021	palate development	PMID:15831593
GO:0003170	heart valve development	PMID:25161762							GO:0002218	activation of innate immune response	PMID:23885028				GO:0060327	cytoplasmic actin-based contraction involved in cell motility	~
GO:1902459	positive regulation of stem cell maintenance	PMID:25278704							GO:0051487	activation of anaphase-promoting complex activity involved in meiotic cell cycle	~				GO:0060279	positive regulation of ovulation	~
GO:0060322	head development	PMID:25282472							GO:0060138	fetal process involved in parturition	~				GO:0051272	positive regulation of cellular component movement	PMID:21826665
GO:0060384	innervation	PMID:25367956							GO:0010032	meiotic chromosome condensation	~				GO:0010718	positive regulation of epithelial to mesenchymal transition	PMID:22350782
GO:0042756	drinking behavior	PMID:25374204							GO:0050819	negative regulation of coagulation	PMID:25844343				GO:0007154	cell communication	PMID:24040271
GO:2000773	negative regulation of cellular senescence	PMID:25382750							GO:0009887	organ morphogenesis	PMID:25444928				GO:0042133	neurotransmitter metabolic process	PMID:24244023
GO:2000774	positive regulation of cellular senescence	PMID:25382750							GO:0051307	meiotic chromosome separation	~				GO:0002566	somatic diversification of immune receptors via somatic mutation	~
GO:0051270	regulation of cellular component movement	PMID:25412959							GO:0007442	hindgut morphogenesis	~				GO:0002352	B cell negative selection	PMID:24713242
GO:0060341	regulation of cellular localization	PMID:25433997							GO:0001910	regulation of leukocyte mediated cytotoxicity	PMID:18754880				GO:0006139	nucleobase-containing compound metabolic process	~
GO:0009887	organ morphogenesis	PMID:25444928							GO:0036342	post-anal tail morphogenesis	~				GO:0048870	cell motility	PMID:26364057
GO:0035265	organ growth	PMID:25444928							GO:0021915	neural tube development	PMID:2262242				GO:1903659	regulation of complement-dependent cytotoxicity	PMID:23474221
GO:0048520	positive regulation of behavior	PMID:25472580							GO:0003188	heart valve formation	~				GO:0071899	negative regulation of estrogen receptor binding	PMID:2583860
GO:0098900	regulation of action potential	PMID:25531052							GO:0042321	negative regulation of circadian sleep/wake cycle, sleep	~				GO:0060135	maternal process involved in female pregnancy	~
GO:0030307	positive regulation of cell growth	PMID:25561270							GO:0048266	behavioral response to pain	PMID:3085129				GO:0060157	urinary bladder development	~
GO:0045596	negative regulation of cell differentiation	PMID:25633261							GO:0006139	nucleobase-containing compound metabolic process	~				GO:0032970	regulation of actin filament-based process	~
GO:0031647	regulation of protein stability	PMID:25635055							GO:0009991	response to extracellular stimulus	~				GO:0009629	response to gravity	~
GO:0021675	nerve development	PMID:25656131							GO:0014876	response to injury involved in regulation of muscle adaptation	~				GO:0080154	regulation of fertilization	~
GO:0010632	regulation of epithelial cell migration	PMID:25701461							GO:0009790	embryo development	~				GO:0001910	regulation of leukocyte mediated cytotoxicity	~
GO:0010633	negative regulation of epithelial cell migration	PMID:25701461							GO:0042094	interleukin-2 biosynthetic process	PMID:19400555				GO:0001543	ovarian follicle rupture	~
GO:0040030	regulation of molecular function, epigenetic	PMID:25740824							GO:0048560	establishment of anatomical structure orientation	~				GO:0009887	organ morphogenesis	~
GO:0033627	cell adhesion mediated by integrin	PMID:25741138							GO:0007276	gamete generation	PMID:17075480				GO:0043576	regulation of respiratory gaseous exchange	~
GO:0032204	regulation of telomere maintenance	PMID:25843513							GO:0002352	B cell negative selection	PMID:24713242				GO:0042094	interleukin-2 biosynthetic process	PMID:22840024
GO:0036336	dendritic cell migration	PMID:25907051							GO:1902459	positive regulation of stem cell maintenance	~				GO:0014876	response to injury involved in regulation of muscle adaptation	PMID:3933606
GO:0009314	response to radiation	PMID:25984375							GO:0042133	neurotransmitter metabolic process	PMID:24244023				GO:0032940	secretion by cell	PMID:26346168
GO:0010469	regulation of receptor activity	PMID:26000043							GO:0000212	meiotic spindle organization	~				GO:0090184	positive regulation of kidney development	~
GO:0031664	regulation of lipopolysaccharide-mediated signaling pathway	PMID:26081375							GO:0031424	keratinization	~				GO:0001568	blood vessel development	~
GO:0007569	cell aging	PMID:26121691							GO:0060782	regulation of mesenchymal cell proliferation involved in prostate gland development	~				GO:0060033	anatomical structure regression	~
GO:0003105	negative regulation of glomerular filtration	PMID:26134770							GO:0090184	positive regulation of kidney development	~				GO:0007049	cell cycle	PMID:26423399
GO:0032940	secretion by cell	PMID:26137001							GO:0042637	catagen	~				GO:0032972	regulation of muscle filament sliding speed	~
GO:0042592	homeostatic process	PMID:26137075							GO:0060968	regulation of gene silencing	PMID:25976311				GO:0009968	negative regulation of signal transduction	PMID:24287273
GO:0001822	kidney development	PMID:26137149							GO:0035993	deltoid tuberosity development	~				GO:0046597	negative regulation of viral entry into host cell	~
GO:0090184	positive regulation of kidney development	PMID:26137149							GO:0016477	cell migration	PMID:26419594				GO:0002088	lens development in camera-type eye	~
GO:0035988	chondrocyte proliferation	PMID:26165347							GO:0021675	nerve development	PMID:23499800				GO:0060686	negative regulation of prostatic bud formation	~
GO:0001945	lymph vessel development	PMID:26224040							GO:0009968	negative regulation of signal transduction	PMID:25524555				GO:0031668	cellular response to extracellular stimulus	PMID:12600228
GO:0001819	positive regulation of cytokine production	PMID:26226399							GO:0035491	positive regulation of leukotriene production involved in inflammatory response	~				GO:0060512	prostate gland morphogenesis	PMID:22066420
GO:0030324	lung development	PMID:26230186							GO:0021769	orbitofrontal cortex development	~				GO:0061110	dense core granule biogenesis	PMID:24710625
GO:0045595	regulation of cell differentiation	PMID:26271103							GO:0061110	dense core granule biogenesis	PMID:24710625				GO:0035993	deltoid tuberosity development	~
GO:0048468	cell development	PMID:26334618							GO:0035988	chondrocyte proliferation	PMID:23445622				GO:0042769	DNA damage response, detection of DNA damage	PMID:22315652
GO:0007049	cell cycle	PMID:26352175							GO:0048002	antigen processing and presentation of peptide antigen	~				GO:0042246	tissue regeneration	PMID:25964027
GO:0032970	regulation of actin filament-based process	PMID:26358398							GO:0051983	regulation of chromosome segregation	PMID:14695171				GO:0021987	cerebral cortex development	~
GO:0040008	regulation of growth	PMID:26359764							GO:0001759	organ induction	PMID:22921884				GO:0060065	uterus development	~
GO:0090288	negative regulation of cellular response to growth factor stimulus	PMID:26437915							GO:0046596	regulation of viral entry into host cell	~				GO:0060711	labyrinthine layer development	~
GO:0016337	single organismal cell-cell adhesion	PMID:26487802							GO:0033600	negative regulation of mammary gland epithelial cell proliferation	~				GO:0010469	regulation of receptor activity	PMID:26000043
GO:0042447	hormone catabolic process	PMID:26516377							GO:2000063	positive regulation of ureter smooth muscle cell differentiation	~				GO:0048266	behavioral response to pain	PMID:3085129
GO:0000212	meiotic spindle organization	~							GO:0060512	prostate gland morphogenesis	~				GO:0010847	regulation of chromatin assembly	PMID:25503559
GO:0000710	meiotic mismatch repair	~							GO:0046887	positive regulation of hormone secretion	PMID:24388886				GO:0050819	negative regulation of coagulation	PMID:25521742
GO:0001543	ovarian follicle rupture	~							GO:2000062	negative regulation of ureter smooth muscle cell differentiation	~				GO:0051726	regulation of cell cycle	PMID:26098774
GO:0001547	antral ovarian follicle growth	~							GO:0001546	preantral ovarian follicle growth	~				GO:0010902	positive regulation of very-low-density lipoprotein particle remodeling	~
GO:0001756	somitogenesis	~							GO:0031664	regulation of lipopolysaccharide-mediated signaling pathway	~				GO:0051307	meiotic chromosome separation	~
GO:0001759	organ induction	~							GO:0051726	regulation of cell cycle	PMID:25334010				GO:0051128	regulation of cellular component organization	~
GO:0001967	suckling behavior	~							GO:1903659	regulation of complement-dependent cytotoxicity	PMID:23474221				GO:0046887	positive regulation of hormone secretion	PMID:15067176
GO:0002088	lens development in camera-type eye	~							GO:0051272	positive regulation of cellular component movement	~				GO:0021546	rhombomere development	~
GO:0003408	optic cup formation involved in camera-type eye development	~							GO:0060065	uterus development	~				GO:0060265	positive regulation of respiratory burst involved in inflammatory response	~
GO:0006313	transposition, DNA-mediated	~							GO:0060157	urinary bladder development	PMID:21936014				GO:0060022	hard palate development	PMID:24410469
GO:0006403	RNA localization	PMID:25470111							GO:0032836	glomerular basement membrane development	~				GO:0045648	positive regulation of erythrocyte differentiation	~
GO:0006996	organelle organization	~							GO:0061351	neural precursor cell proliferation	PMID:25577245				GO:0021769	orbitofrontal cortex development	~
GO:0007017	microtubule-based process	PMID:25521741							GO:0009635	response to herbicide	PMID:19114085				GO:0002218	activation of innate immune response	PMID:25133016
GO:0007276	gamete generation	~							GO:0072006	nephron development	~				GO:0060136	embryonic process involved in female pregnancy	~
GO:0007418	ventral midline development	~							GO:2000145	regulation of cell motility	PMID:26236095				GO:0032204	regulation of telomere maintenance	PMID:20811689
GO:0009410	response to xenobiotic stimulus	~							GO:0060900	embryonic camera-type eye formation	~				GO:0051232	meiotic spindle elongation	~
GO:0009629	response to gravity	~							GO:0043576	regulation of respiratory gaseous exchange	~				GO:0060174	limb bud formation	PMID:21876555
GO:0009653	anatomical structure morphogenesis	~							GO:0001568	blood vessel development	~				GO:0002683	negative regulation of immune system process	PMID:8219608
GO:0010025	wax biosynthetic process	~							GO:0002757	immune response-activating signal transduction	PMID:24672653				GO:1902459	positive regulation of stem cell maintenance	PMID:16874656
GO:0010032	meiotic chromosome condensation	~							GO:0060711	labyrinthine layer development	~				GO:1902742	apoptotic process involved in development	PMID:25569233
GO:0010902	positive regulation of very-low-density lipoprotein particle remodeling	~							GO:0071899	negative regulation of estrogen receptor binding	PMID:2583860				GO:0061351	neural precursor cell proliferation	PMID:25577245
GO:0014028	notochord formation	~							GO:0003179	heart valve morphogenesis	~				GO:0051983	regulation of chromosome segregation	PMID:16865274
GO:0019417	sulfur oxidation	~							GO:0048569	post-embryonic organ development	~				GO:0033627	cell adhesion mediated by integrin	PMID:17905740
GO:0021769	orbitofrontal cortex development	~							GO:0035900	response to isolation stress	PMID:15188457				GO:0019725	cellular homeostasis	PMID:26417930
GO:0021772	olfactory bulb development	~							GO:0006313	transposition, DNA-mediated	PMID:17518247				GO:0035491	positive regulation of leukotriene production involved in inflammatory response	~
GO:0021819	layer formation in cerebral cortex	~							GO:0030323	respiratory tube development	~				GO:0034763	negative regulation of transmembrane transport	~
GO:0031297	replication fork processing	~							GO:0021697	cerebellar cortex formation	~				GO:0050687	negative regulation of defense response to virus	PMID:16203267
GO:0032886	regulation of microtubule-based process	~							GO:0010232	vascular transport	~				GO:0003149	membranous septum morphogenesis	~
GO:0032972	regulation of muscle filament sliding speed	~							GO:0060033	anatomical structure regression	~				GO:0045103	intermediate filament-based process	~
GO:0033601	positive regulation of mammary gland epithelial cell proliferation	~							GO:0021683	cerebellar granular layer morphogenesis	~				GO:0032886	regulation of microtubule-based process	~
GO:0034381	plasma lipoprotein particle clearance	~							GO:0031589	cell-substrate adhesion	PMID:24306658				GO:0008284	positive regulation of cell proliferation	PMID:25444928
GO:0034505	tooth mineralization	~							GO:0009629	response to gravity	~				GO:0019694	alkanesulfonate metabolic process	~
GO:0035092	sperm chromatin condensation	~							GO:0030916	otic vesicle formation	~				GO:0060900	embryonic camera-type eye formation	~
GO:0035640	exploration behavior	~							GO:0060021	palate development	~				GO:0001546	preantral ovarian follicle growth	~
GO:0035815	positive regulation of renal sodium excretion	~							GO:0002683	negative regulation of immune system process	PMID:24852697				GO:0022613	ribonucleoprotein complex biogenesis	~
GO:0035878	nail development	~							GO:0060501	positive regulation of epithelial cell proliferation involved in lung morphogenesis	~				GO:0021915	neural tube development	~
GO:0042262	DNA protection	PMID:12115538							GO:0000710	meiotic mismatch repair	~				GO:0000710	meiotic mismatch repair	~
GO:0042723	thiamine-containing compound metabolic process	~							GO:0021987	cerebral cortex development	~				GO:0048286	lung alveolus development	PMID:25281637
GO:0046596	regulation of viral entry into host cell	~							GO:0060996	dendritic spine development	~				GO:1902891	negative regulation of root hair elongation	~
GO:0046597	negative regulation of viral entry into host cell	~							GO:1900224	positive regulation of nodal signaling pathway involved in determination of lateral mesoderm left/right asymmetry	PMID:21854745				GO:0008285	negative regulation of cell proliferation	PMID:25338767
GO:0048635	negative regulation of muscle organ development	~							GO:0001824	blastocyst development	~				GO:0009410	response to xenobiotic stimulus	~
GO:0050803	regulation of synapse structure or activity	~							GO:0048520	positive regulation of behavior	PMID:24390222				GO:0035900	response to isolation stress	~
GO:0050806	positive regulation of synaptic transmission	~							GO:0051232	meiotic spindle elongation	~				GO:0006771	riboflavin metabolic process	PMID:9797127
GO:0050819	negative regulation of coagulation	~							GO:0060325	face morphogenesis	~				GO:0060325	face morphogenesis	~
GO:0060022	hard palate development	~							GO:2000773	negative regulation of cellular senescence	PMID:24588771				GO:0003105	negative regulation of glomerular filtration	PMID:13932937
GO:0060033	anatomical structure regression	~							GO:0006403	RNA localization	~				GO:0001890	placenta development	PMID:6667248
GO:0060157	urinary bladder development	~													GO:0031664	regulation of lipopolysaccharide-mediated signaling pathway	~
GO:0060323	head morphogenesis	~													GO:2000063	positive regulation of ureter smooth muscle cell differentiation	~
GO:0060688	regulation of morphogenesis of a branching structure	~													GO:0001661	conditioned taste aversion	PMID:20188481
GO:0060711	labyrinthine layer development	~													GO:2000145	regulation of cell motility	PMID:24930499
GO:0060744	mammary gland branching involved in thelarche	~													GO:0033601	positive regulation of mammary gland epithelial cell proliferation	PMID:23935945
GO:0060769	positive regulation of epithelial cell proliferation involved in prostate gland development	~													GO:0043085	positive regulation of catalytic activity	PMID:24107295
GO:0060900	embryonic camera-type eye formation	~													GO:0031334	positive regulation of protein complex assembly	PMID:21136923
GO:0061032	visceral serous pericardium development	~													GO:0009653	anatomical structure morphogenesis	~
GO:0071625	vocalization behavior	~													GO:0097094	craniofacial suture morphogenesis	~
GO:0090261	positive regulation of inclusion body assembly	~													GO:0051599	response to hydrostatic pressure	~
GO:0090316	positive regulation of intracellular protein transport	~													GO:0051918	negative regulation of fibrinolysis	PMID:19954724
GO:0097187	dentinogenesis	~													GO:0070237	positive regulation of activation-induced cell death of T cells	PMID:17450141
GO:1900221	regulation of beta-amyloid clearance	~													GO:1900222	negative regulation of beta-amyloid clearance	~
GO:1900224	positive regulation of nodal signaling pathway involved in determination of lateral mesoderm left/right asymmetry	~													GO:0009790	embryo development	PMID:24885567
GO:2000017	positive regulation of determination of dorsal identity	~													GO:0048520	positive regulation of behavior	PMID:24011795
GO:2000642	negative regulation of early endosome to late endosome transport	~													GO:0030901	midbrain development	~
GO:2000987	positive regulation of behavioral fear response	~													GO:0051984	positive regulation of chromosome segregation	~
															GO:0007276	gamete generation	PMID:10709098
															GO:0002432	granuloma formation	PMID:19153823
															GO:0051651	maintenance of location in cell	PMID:21947329
															GO:0046596	regulation of viral entry into host cell	PMID:22497025
															GO:0036363	transforming growth factor beta activation	PMID:23045275
															GO:0048002	antigen processing and presentation of peptide antigen	PMID:238850280
															GO:0009611	response to wounding	PMID:24434062
															GO:0006970	response to osmotic stress	PMID:24587628
															GO:0042127	regulation of cell proliferation	PMID:24884417
															GO:0001919	regulation of receptor recycling	PMID:25047836
															GO:0010632	regulation of epithelial cell migration	PMID:25052887
															GO:0007267	cell-cell signaling	PMID:25184143
															GO:0031016	pancreas development	PMID:25400451
															GO:0048468	cell development	PMID:25483835
															GO:0030308	negative regulation of cell growth	PMID:25483835
															GO:0071838	cell proliferation in bone marrow	PMID:25656126
															GO:0048639	positive regulation of developmental growth	PMID:25959250
															GO:0042321	negative regulation of circadian sleep/wake cycle, sleep	PMID:26107227
															GO:0006928	movement of cell or subcellular component	PMID:26115478
															GO:0007598	blood coagulation, extrinsic pathway	PMID:2787683
															GO:0021819	layer formation in cerebral cortex	PMID:3008492
															GO:0072006	nephron development	PMID:6986318
															GO:0043114	regulation of vascular permeability	PMID:8402650
															GO:0035878	nail development	~
															GO:0007017	microtubule-based process	~
															GO:0010232	vascular transport	~
															GO:0051124	synaptic growth at neuromuscular junction	~
															GO:0006313	transposition, DNA-mediated	~
															GO:0090261	positive regulation of inclusion body assembly	~
															GO:2000764	positive regulation of semaphorin-plexin signaling pathway involved in outflow tract morphogenesis	~
															GO:0021678	third ventricle development	~
															GO:0030029	actin filament-based process	~
															GO:0035640	exploration behavior	~
															GO:0003170	heart valve development	~
															GO:0021697	cerebellar cortex formation	~
															GO:0060138	fetal process involved in parturition	~
															GO:0006996	organelle organization	~
															GO:0098908	regulation of neuronal action potential	~
															GO:0003407	neural retina development	~
															GO:0031589	cell-substrate adhesion	~
															GO:0048806	genitalia development	~
															GO:0007281	germ cell development	~

## Sheet: SDPs based on BP_3
The significant differentially expressed GO gene sets in Gastric Cancer Data
IGSA(FDR<0.01)			GSEA(P<0.05)			DAVID(FDR<0.01)			GSVA(FDR<0.01)			ssGSEA(FDR<0.01)			zSCORE(FDR<0.01)
GO ID	GO Name	Reference	GO ID	GO Name	Reference	GO ID	GO Name	Reference	GO ID	GO Name	Reference	GO ID	GO Name	Reference	GO ID	GO Name	Reference
GO:2000255	negative regulation of male germ cell proliferation	~	GO:0045926	negative regulation of growth	~	GO:0051186	cofactor metabolic process	PMID:25709099	GO:0050865	regulation of cell activation	PMID:26417930	GO:0008343	adult feeding behavior	~	GO:0042634	regulation of hair cycle	PMID:16849541
GO:0010637	negative regulation of mitochondrial fusion	~	GO:0042744	hydrogen peroxide catabolic process	PMID:25174398	GO:0033014	tetrapyrrole biosynthetic process	~	GO:0019915	lipid storage	PMID:7147825	GO:0060354	negative regulation of cell adhesion molecule production	PMID:19798410	GO:0061106	negative regulation of stomach neuroendocrine cell differentiation	PMID:16874656
GO:0009888	tissue development	~	GO:0006805	xenobiotic metabolic process	PMID:25334039	GO:0055082	cellular chemical homeostasis	~	GO:0010719	negative regulation of epithelial to mesenchymal transition	PMID:20332670	GO:0042226	interleukin-6 biosynthetic process	PMID:25779676	GO:2000227	negative regulation of pancreatic A cell differentiation	PMID:18477649
GO:0045785	positive regulation of cell adhesion	PMID:26361417	GO:0017144	drug metabolic process	~	GO:0016042	lipid catabolic process	PMID:7248149	GO:0061301	cerebellum vasculature morphogenesis	~	GO:1903011	negative regulation of bone development	PMID:11796637	GO:1901863	positive regulation of muscle tissue development	PMID:18495668
GO:0033504	floor plate development	~	GO:0007389	pattern specification process	~	GO:0006793	phosphorus metabolic process	~	GO:0007225	patched ligand maturation	~	GO:1900039	positive regulation of cellular response to hypoxia	PMID:22487528	GO:0002695	negative regulation of leukocyte activation	PMID:19064997
GO:0009566	fertilization	~	GO:0007586	digestion	~	GO:0006810	transport	~	GO:1900039	positive regulation of cellular response to hypoxia	PMID:25573285	GO:0072378	blood coagulation, fibrin clot formation	PMID:23536321	GO:0010719	negative regulation of epithelial to mesenchymal transition	PMID:20332670
GO:0050922	negative regulation of chemotaxis	~				GO:0042592	homeostatic process	~	GO:0022607	cellular component assembly	~	GO:2000506	negative regulation of energy homeostasis	PMID:23860205	GO:0002682	regulation of immune system process	PMID:20644090
GO:0002322	B cell proliferation involved in immune response	PMID:10209682				GO:0006818	hydrogen transport	PMID:20737315	GO:0010817	regulation of hormone levels	PMID:24297371	GO:0033554	cellular response to stress	PMID:26158178	GO:0006099	tricarboxylic acid cycle	PMID:20699381
GO:0045780	positive regulation of bone resorption	PMID:16969487				GO:0034220	ion transmembrane transport	~	GO:0090102	cochlea development	~	GO:0048525	negative regulation of viral process	~	GO:0035239	tube morphogenesis	PMID:21387301
GO:0010524	positive regulation of calcium ion transport into cytosol	PMID:10085417				GO:0044255	cellular lipid metabolic process	PMID:25421687	GO:2000506	negative regulation of energy homeostasis	PMID:23860205	GO:0048621	post-embryonic digestive tract morphogenesis	~	GO:0022607	cellular component assembly	PMID:21909278
GO:0002118	aggressive behavior	PMID:26329876				GO:0006091	generation of precursor metabolites and energy	~	GO:0051666	actin cortical patch localization	~	GO:0090102	cochlea development	~	GO:2000009	negative regulation of protein localization to cell surface	PMID:23328703
GO:0043316	cytotoxic T cell degranulation	~				GO:0006082	organic acid metabolic process	PMID:24911788	GO:0060354	negative regulation of cell adhesion molecule production	PMID:22711166	GO:0040013	negative regulation of locomotion	~	GO:0006081	cellular aldehyde metabolic process	PMID:23440340
GO:0070256	negative regulation of mucus secretion	PMID:22038552				GO:0006629	lipid metabolic process	PMID:25421687	GO:1903011	negative regulation of bone development	~	GO:0048732	gland development	~	GO:0072378	blood coagulation, fibrin clot formation	PMID:23536321
GO:0015980	energy derivation by oxidation of organic compounds	~				GO:0042180	cellular ketone metabolic process	PMID:15330163	GO:0032535	regulation of cellular component size	~	GO:0045924	regulation of female receptivity	~	GO:2000506	negative regulation of energy homeostasis	PMID:23860205
GO:1900106	positive regulation of hyaluranon cable assembly	~							GO:0008406	gonad development	~	GO:0070169	positive regulation of biomineral tissue development	~	GO:0046649	lymphocyte activation	PMID:23885028
GO:0044236	multicellular organismal metabolic process	PMID:26464675							GO:0031339	negative regulation of vesicle fusion	~				GO:0030656	regulation of vitamin metabolic process	PMID:24035909
GO:0070424	regulation of nucleotide-binding oligomerization domain containing signaling pathway	PMID:25933107							GO:0055094	response to lipoprotein particle	~				GO:2001106	regulation of Rho guanyl-nucleotide exchange factor activity	PMID:24072493
GO:0009620	response to fungus	PMID:25624914							GO:2001106	regulation of Rho guanyl-nucleotide exchange factor activity	PMID:24072493				GO:0072111	cell proliferation involved in kidney development	PMID:24186596
GO:0042594	response to starvation	PMID:24858809							GO:0045926	negative regulation of growth	~				GO:2000507	positive regulation of energy homeostasis	PMID:24388886
GO:0042482	positive regulation of odontogenesis	~							GO:0042754	negative regulation of circadian rhythm	~				GO:0010817	regulation of hormone levels	PMID:24388886
GO:0010035	response to inorganic substance	~							GO:0072378	blood coagulation, fibrin clot formation	PMID:23536321				GO:0048513	organ development	PMID:25277182
GO:0048513	organ development	PMID:25277182							GO:2000009	negative regulation of protein localization to cell surface	PMID:23328703				GO:0006805	xenobiotic metabolic process	PMID:25334039
GO:0007567	parturition	PMID:8289449							GO:0034121	regulation of toll-like receptor signaling pathway	PMID:25371568				GO:0034121	regulation of toll-like receptor signaling pathway	PMID:25371568
GO:0001880	Mullerian duct regression	~							GO:0017144	drug metabolic process	~				GO:0032535	regulation of cellular component size	PMID:25412959
GO:0002682	regulation of immune system process	PMID:20644090							GO:2000971	negative regulation of detection of glucose	PMID:25815791				GO:0051047	positive regulation of secretion	PMID:25444928
GO:0001881	receptor recycling	PMID:8995203							GO:0060731	positive regulation of intestinal epithelial structure maintenance	PMID:20075618				GO:0019627	urea metabolic process	PMID:25569625
GO:0042754	negative regulation of circadian rhythm	PMID:10584569							GO:0048532	anatomical structure arrangement	~				GO:1903531	negative regulation of secretion by cell	PMID:25785838
GO:0001834	trophectodermal cell proliferation	~							GO:0043482	cellular pigment accumulation	~				GO:0051668	localization within membrane	PMID:26008777
GO:0033554	cellular response to stress	PMID:26158178							GO:0048568	embryonic organ development	PMID:25363776				GO:1902074	response to salt	PMID:26109032
GO:0002686	negative regulation of leukocyte migration	PMID:24946088							GO:0060407	negative regulation of penile erection	~				GO:0070849	response to epidermal growth factor	PMID:26173505
GO:0045926	negative regulation of growth	PMID:25785838							GO:0043316	cytotoxic T cell degranulation	~				GO:0048532	anatomical structure arrangement	PMID:26268776
GO:0048588	developmental cell growth	PMID:24855559							GO:0070849	response to epidermal growth factor	PMID:26173505				GO:0042335	cuticle development	PMID:26396173
GO:0060761	negative regulation of response to cytokine stimulus	PMID:22595646							GO:0030656	regulation of vitamin metabolic process	PMID:22969249				GO:0019915	lipid storage	PMID:7147825
GO:0001780	neutrophil homeostasis	PMID:23070016							GO:0051047	positive regulation of secretion	PMID:25444928				GO:0002312	B cell activation involved in immune response	PMID:8830736
GO:0006577	amino-acid betaine metabolic process	~							GO:0006081	cellular aldehyde metabolic process	PMID:23440340				GO:0060407	negative regulation of penile erection	~
GO:0006081	cellular aldehyde metabolic process	PMID:23440340							GO:0070169	positive regulation of biomineral tissue development	~				GO:0007225	patched ligand maturation	~
GO:0008406	gonad development	~							GO:0046649	lymphocyte activation	PMID:23885028				GO:0070256	negative regulation of mucus secretion	~
GO:2000707	positive regulation of dense core granule biogenesis	~							GO:0046621	negative regulation of organ growth	~				GO:2000334	positive regulation of blood microparticle formation	~
GO:0051901	positive regulation of mitochondrial depolarization	PMID:25268882							GO:0042634	regulation of hair cycle	PMID:16849541				GO:1903011	negative regulation of bone development	~
GO:0006805	xenobiotic metabolic process	PMID:25334039							GO:2000334	positive regulation of blood microparticle formation	PMID:22520016				GO:0045926	negative regulation of growth	~
GO:1900155	negative regulation of bone trabecula formation	~							GO:0072377	blood coagulation, common pathway	~				GO:0017144	drug metabolic process	~
GO:0031643	positive regulation of myelination	PMID:26398942							GO:0015980	energy derivation by oxidation of organic compounds	~				GO:0045924	regulation of female receptivity	~
GO:0008343	adult feeding behavior	PMID:24929190							GO:0002695	negative regulation of leukocyte activation	~				GO:0015980	energy derivation by oxidation of organic compounds	~
GO:2000506	negative regulation of energy homeostasis	PMID:23860205							GO:0007586	digestion	~				GO:0007586	digestion	~
GO:0007586	digestion	PMID:24777338							GO:0045924	regulation of female receptivity	~				GO:0072377	blood coagulation, common pathway	~
GO:0040013	negative regulation of locomotion	~							GO:0010829	negative regulation of glucose transport	PMID:20023572				GO:0070169	positive regulation of biomineral tissue development	~
GO:0040018	positive regulation of multicellular organism growth	~							GO:0002682	regulation of immune system process	PMID:20644090				GO:0002532	production of molecular mediator involved in inflammatory response	~
GO:0002027	regulation of heart rate	PMID:2763997							GO:0050778	positive regulation of immune response	PMID:21038469				GO:0072102	glomerulus morphogenesis	~
GO:0050688	regulation of defense response to virus	PMID:25841448							GO:1901863	positive regulation of muscle tissue development	PMID:23013936				GO:0031643	positive regulation of myelination	~
GO:0030728	ovulation	~							GO:0048513	organ development	PMID:25277182				GO:2000255	negative regulation of male germ cell proliferation	~
GO:0050778	positive regulation of immune response	PMID:21038469							GO:0006805	xenobiotic metabolic process	PMID:25334039				GO:0010829	negative regulation of glucose transport	~
GO:0051668	localization within membrane	PMID:26008777							GO:1903531	negative regulation of secretion by cell	PMID:25785838				GO:0008406	gonad development	~
GO:0051461	positive regulation of corticotropin secretion	~							GO:0019627	urea metabolic process	PMID:26088916				GO:0060731	positive regulation of intestinal epithelial structure maintenance	~
GO:0017144	drug metabolic process	PMID:25765830							GO:1902074	response to salt	PMID:26109032				GO:0006577	amino-acid betaine metabolic process	~
GO:0080111	DNA demethylation	PMID:25714048							GO:0051867	general adaptation syndrome, behavioral process	~				GO:0032892	positive regulation of organic acid transport	~
GO:1903593	regulation of histamine secretion by mast cell	PMID:22943044							GO:0021539	subthalamus development	~				GO:0070458	cellular detoxification of nitrogen compound	~
GO:2000009	negative regulation of protein localization to cell surface	PMID:23328703							GO:0044089	positive regulation of cellular component biogenesis	~				GO:0046621	negative regulation of organ growth	~
GO:0042701	progesterone secretion	PMID:25154989							GO:0042335	cuticle development	~				GO:1900245	positive regulation of MDA-5 signaling pathway	~
GO:0009268	response to pH	PMID:25206263							GO:0070256	negative regulation of mucus secretion	~				GO:1900106	positive regulation of hyaluranon cable assembly	~
GO:0040017	positive regulation of locomotion	PMID:25780290							GO:0002636	positive regulation of germinal center formation	~				GO:2000971	negative regulation of detection of glucose	~
GO:0019915	lipid storage	PMID:7147825							GO:0021680	cerebellar Purkinje cell layer development	~				GO:2000707	positive regulation of dense core granule biogenesis	~
GO:0021984	adenohypophysis development	PMID:9290021							GO:0040015	negative regulation of multicellular organism growth	~				GO:0048621	post-embryonic digestive tract morphogenesis	~
GO:0007320	insemination	PMID:22169760							GO:2000255	negative regulation of male germ cell proliferation	~				GO:0008343	adult feeding behavior	~
GO:0016358	dendrite development	PMID:22618864							GO:2000227	negative regulation of pancreatic A cell differentiation	~				GO:0048525	negative regulation of viral process	~
GO:0042744	hydrogen peroxide catabolic process	PMID:25174398							GO:0016203	muscle attachment	~				GO:0021548	pons development	~
GO:0034121	regulation of toll-like receptor signaling pathway	PMID:25371568							GO:0021548	pons development	~				GO:0021539	subthalamus development	~
GO:0051047	positive regulation of secretion	PMID:25444928							GO:0072111	cell proliferation involved in kidney development	~				GO:0090102	cochlea development	~
GO:2001023	regulation of response to drug	PMID:25742747							GO:0048621	post-embryonic digestive tract morphogenesis	~				GO:0051666	actin cortical patch localization	~
GO:0044255	cellular lipid metabolic process	PMID:25995742							GO:1990000	amyloid fibril formation	~				GO:0046483	heterocycle metabolic process	~
GO:1902074	response to salt	PMID:26109032							GO:0002312	B cell activation involved in immune response	~				GO:0044089	positive regulation of cellular component biogenesis	~
GO:0032098	regulation of appetite	PMID:26251833							GO:0070458	cellular detoxification of nitrogen compound	~				GO:0042594	response to starvation	~
GO:0046621	negative regulation of organ growth	~							GO:0042594	response to starvation	~				GO:0044236	multicellular organismal metabolic process	~
GO:0040015	negative regulation of multicellular organism growth	~							GO:0010637	negative regulation of mitochondrial fusion	~				GO:0048732	gland development	~
GO:0072102	glomerulus morphogenesis	~							GO:0048732	gland development	~				GO:0040015	negative regulation of multicellular organism growth	~
GO:0010243	response to organonitrogen compound	~							GO:0021602	cranial nerve morphogenesis	~				GO:0043316	cytotoxic T cell degranulation	~
GO:0070458	cellular detoxification of nitrogen compound	~							GO:0044236	multicellular organismal metabolic process	~				GO:0042754	negative regulation of circadian rhythm	~
GO:0002636	positive regulation of germinal center formation	~							GO:0006577	amino-acid betaine metabolic process	~				GO:0031339	negative regulation of vesicle fusion	~
GO:1900245	positive regulation of MDA-5 signaling pathway	~							GO:2001057	reactive nitrogen species metabolic process	~				GO:0021602	cranial nerve morphogenesis	~
GO:0002089	lens morphogenesis in camera-type eye	~							GO:0006099	tricarboxylic acid cycle	~				GO:0043482	cellular pigment accumulation	~
GO:0031274	positive regulation of pseudopodium assembly	~							GO:0061106	negative regulation of stomach neuroendocrine cell differentiation	~				GO:0061301	cerebellum vasculature morphogenesis	~
GO:0090102	cochlea development	~							GO:0002377	immunoglobulin production	PMID:25961060				GO:0060687	regulation of branching involved in prostate gland morphogenesis	~
GO:0072378	blood coagulation, fibrin clot formation	PMID:23536321													GO:0055094	response to lipoprotein particle	~
GO:0014850	response to muscle activity	PMID:12616123
GO:0010841	positive regulation of circadian sleep/wake cycle, wakefulness	PMID:24708606
GO:2000347	positive regulation of hepatocyte proliferation	PMID:25727320
GO:0006730	one-carbon metabolic process	PMID:25840420
GO:0060267	positive regulation of respiratory burst	PMID:9692841
GO:0042634	regulation of hair cycle	PMID:16849541
GO:0010942	positive regulation of cell death	PMID:18160841
GO:0010719	negative regulation of epithelial to mesenchymal transition	PMID:20332670
GO:0043270	positive regulation of ion transport	PMID:22261593
GO:0009404	toxin metabolic process	PMID:23949201
GO:0007565	female pregnancy	PMID:24428779
GO:0042753	positive regulation of circadian rhythm	PMID:24708606
GO:0070849	response to epidermal growth factor	PMID:26173505
GO:0060352	cell adhesion molecule production	PMID:26361417
GO:0007584	response to nutrient	PMID:26378383
GO:0002679	respiratory burst involved in defense response	PMID:9692841
GO:0048525	negative regulation of viral process	~
GO:2000054	negative regulation of Wnt signaling pathway involved in dorsal/ventral axis specification	~
GO:0060736	prostate gland growth	~
GO:0021764	amygdala development	~
GO:0031642	negative regulation of myelination	~
GO:0048732	gland development	~
GO:0050867	positive regulation of cell activation	~
GO:0001893	maternal placenta development	~
GO:0051963	regulation of synapse assembly	~
GO:0060060	post-embryonic retina morphogenesis in camera-type eye	~
GO:0035633	maintenance of blood-brain barrier	~
GO:0002260	lymphocyte homeostasis	~

## Sheet: SUPs based on MF_3
The significant differentially expressed GO gene sets in Gastric Cancer Data
IGSA(FDR<0.01)			GSEA(FDR<0.25)			DAVID(FDR<0.01)			GSVA(FDR<0.01)			ssGSEA(FDR<0.01)			zSCORE(FDR<0.01)
GO ID	GO Name	Reference	GO ID	GO Name	Reference	GO ID	GO Name	Reference	GO ID	GO Name	Reference	GO ID	GO Name	Reference	GO ID	GO Name	Reference
GO:0005055	laminin receptor activity	PMID:9734182	GO:0031369	translation initiation factor binding	PMID:4541385	GO:0042802	identical protein binding	PMID:11741304	GO:0045569	TRAIL binding	PMID:4467362	GO:0035727	lysophosphatidic acid binding	PMID:10359530	GO:0016810	hydrolase activity, acting on carbon-nitrogen (but not peptide) bonds	PMID:26018507
GO:0031369	translation initiation factor binding	PMID:4541385	GO:0001530	lipopolysaccharide binding	PMID:2798195	GO:0008134	transcription factor binding	PMID:25827070	GO:0042393	histone binding	PMID:4065102	GO:0004383	guanylate cyclase activity	PMID:16618413	GO:0042277	peptide binding	PMID:26140900
GO:0045569	TRAIL binding	PMID:4467362				GO:0051082	unfolded protein binding	PMID:23108377	GO:0043008	ATP-dependent protein binding	PMID:22490415	GO:0043914	NADPH:sulfur oxidoreductase activity	~	GO:0002039	p53 binding	PMID:26173586
GO:0042393	histone binding	PMID:4065102				GO:0016817	hydrolase activity, acting on acid anhydrides	~	GO:0043236	laminin binding	PMID:24840404				GO:0004800	thyroxine 5'-deiodinase activity	~
GO:0016866	intramolecular transferase activity	PMID:3757188				GO:0003723	RNA binding	~	GO:0004800	thyroxine 5'-deiodinase activity	~				GO:0097655	serpin family protein binding	~
GO:0001530	lipopolysaccharide binding	PMID:2798195				GO:0032553	ribonucleotide binding	~	GO:0030159	receptor signaling complex scaffold activity	PMID:22366451				GO:0004383	guanylate cyclase activity	PMID:16618413
GO:0030023	extracellular matrix constituent conferring elasticity	PMID:26285645				GO:0001883	purine nucleoside binding	PMID:15904916	GO:0003682	chromatin binding	PMID:25462860				GO:0031369	translation initiation factor binding	PMID:4541385
GO:0002039	p53 binding	PMID:26173586				GO:0017076	purine nucleotide binding	PMID:22003817	GO:0005325	peroxisomal fatty-acyl-CoA transporter activity	~				GO:0001530	lipopolysaccharide binding	PMID:2798195
GO:0042277	peptide binding	PMID:26140900							GO:0043914	NADPH:sulfur oxidoreductase activity	PMID:25449783				GO:0070891	lipoteichoic acid binding	~
GO:0016810	hydrolase activity, acting on carbon-nitrogen (but not peptide) bonds	PMID:26018507							GO:0070891	lipoteichoic acid binding	~				GO:0019899	enzyme binding	PMID:25847246
GO:0003682	chromatin binding	PMID:25462860							GO:0043021	ribonucleoprotein complex binding	PMID:12530079				GO:0042393	histone binding	PMID:4065102
GO:0043236	laminin binding	PMID:24840404							GO:0030548	acetylcholine receptor regulator activity	PMID:18805435				GO:0030548	acetylcholine receptor regulator activity	~
GO:0032217	riboflavin transporter activity	PMID:22791947							GO:0030984	kininogen binding	PMID:21298293				GO:0030984	kininogen binding	PMID:21298293
GO:0043008	ATP-dependent protein binding	PMID:22490415							GO:0005527	macrolide binding	PMID:24762588				GO:0032403	protein complex binding	PMID:14570916
GO:0000991	transcription factor activity, core RNA polymerase II binding	PMID:22363633							GO:0035374	chondroitin sulfate binding	~				GO:0035374	chondroitin sulfate binding	~
GO:0097110	scaffold protein binding	PMID:21537845							GO:0042802	identical protein binding	PMID:11741304				GO:0005527	macrolide binding	~
GO:0030984	kininogen binding	PMID:21298293							GO:0016810	hydrolase activity, acting on carbon-nitrogen (but not peptide) bonds	PMID:26018507				GO:0005325	peroxisomal fatty-acyl-CoA transporter activity	~
GO:0008022	protein C-terminus binding	PMID:19331154							GO:0030337	DNA polymerase processivity factor activity	PMID:11932915				GO:0008494	translation activator activity	PMID:18483365
GO:0008494	translation activator activity	PMID:18483365							GO:0002039	p53 binding	PMID:26173586				GO:0042802	identical protein binding	PMID:11741304
GO:0004383	guanylate cyclase activity	PMID:16618413							GO:0000991	transcription factor activity, core RNA polymerase II binding	~				GO:0045569	TRAIL binding	PMID:4467362
GO:0019826	oxygen sensor activity	PMID:15864008							GO:0004383	guanylate cyclase activity	PMID:16618413				GO:0008022	protein C-terminus binding	PMID:19331154
GO:0032403	protein complex binding	PMID:14570916							GO:0005521	lamin binding	PMID:2632624				GO:0034185	apolipoprotein binding	~
GO:0043021	ribonucleoprotein complex binding	PMID:12530079							GO:0031369	translation initiation factor binding	PMID:4541385				GO:0003682	chromatin binding	PMID:25462860
GO:0003923	GPI-anchor transamidase activity	~							GO:1990430	extracellular matrix protein binding	PMID:24718752				GO:0045502	dynein binding	~
GO:0045502	dynein binding	~							GO:0042277	peptide binding	PMID:26140900				GO:0043021	ribonucleoprotein complex binding	PMID:12530079
GO:0035374	chondroitin sulfate binding	~							GO:0015039	NADPH-adrenodoxin reductase activity	~				GO:0097110	scaffold protein binding	PMID:21537845
GO:0070891	lipoteichoic acid binding	~							GO:0045502	dynein binding	~				GO:0043236	laminin binding	PMID:24840404
GO:0034617	tetrahydrobiopterin binding	~							GO:0004342	glucosamine-6-phosphate deaminase activity	~				GO:0030337	DNA polymerase processivity factor activity	PMID:15613302
GO:0004342	glucosamine-6-phosphate deaminase activity	~							GO:0001530	lipopolysaccharide binding	PMID:2798195				GO:0042988	X11-like protein binding	~
GO:0004800	thyroxine 5'-deiodinase activity	~							GO:0042988	X11-like protein binding	~				GO:0005521	lamin binding	~
															GO:0016614	oxidoreductase activity, acting on CH-OH group of donors	~
															GO:0030023	extracellular matrix constituent conferring elasticity	~
															GO:0004342	glucosamine-6-phosphate deaminase activity	~
															GO:0032217	riboflavin transporter activity	~
															GO:0000991	transcription factor activity, core RNA polymerase II binding	~
															GO:0043008	ATP-dependent protein binding	PMID:22490415
															GO:0005055	laminin receptor activity	PMID:9734182
															GO:0035591	signaling adaptor activity	PMID:22992343
															GO:0042166	acetylcholine binding	PMID:2326547
															GO:0008565	protein transporter activity	PMID:23743572
															GO:1990430	extracellular matrix protein binding	PMID:24441039
															GO:0019904	protein domain specific binding	PMID:25553823
															GO:0000166	nucleotide binding	PMID:25847246
															GO:0004447	iodide peroxidase activity	~
															GO:0045294	alpha-catenin binding	~
															GO:0043914	NADPH:sulfur oxidoreductase activity	~
															GO:0001618	virus receptor activity	~
															GO:0030159	receptor signaling complex scaffold activity	~
															GO:0043495	protein anchor	~
															GO:0016757	transferase activity, transferring glycosyl groups	~
															GO:0044183	protein binding involved in protein folding	~
~	no report														GO:0015039	NADPH-adrenodoxin reductase activity	~
*	distinctly related to the cancer														GO:0016229	steroid dehydrogenase activity	~
others	reported by paper														GO:0046983	protein dimerization activity	~
															GO:0033798	thyroxine 5-deiodinase activity	~
															GO:0035730	S-nitrosoglutathione binding	~
															GO:0001882	nucleoside binding	~

## Sheet: SDPs based on MF_3
The significant differentially expressed GO gene sets in Gastric Cancer Data
IGSA(FDR<0.01)			GSEA(FDR<0.25)			DAVID(FDR<0.01)			GSVA(FDR<0.01)			ssGSEA(FDR<0.01)			zSCORE(FDR<0.01)
GO ID	GO Name	Reference	GO ID	GO Name	Reference	GO ID	GO Name	Reference	GO ID	GO Name	Reference	GO ID	GO Name	Reference	GO ID	GO Name	Reference
GO:0045550	geranylgeranyl reductase activity	~	GO:0004497	monooxygenase activity	~	GO:0019955	cytokine binding	PMID:26088449	GO:0038100	nodal binding	PMID:3076262	GO:0043544	lipoamide binding	~	GO:0019213	deacetylase activity	PMID:4487898
GO:0004000	adenosine deaminase activity	PMID:4329615	GO:0005496	steroid binding	PMID:3962420	GO:0016627	oxidoreductase activity, acting on the CH-CH group of donors	~	GO:0003826	alpha-ketoacid dehydrogenase activity	~	GO:0098531	transcription factor activity, direct ligand regulated sequence-specific DNA binding	~	GO:0000062	fatty-acyl-CoA binding	PMID:44448
GO:0005246	calcium channel regulator activity	PMID:4285536	GO:0030276	clathrin binding	PMID:3003030	GO:0050662	coenzyme binding	~	GO:0072541	peroxynitrite reductase activity	~				GO:0004000	adenosine deaminase activity	PMID:4329615
GO:0004497	monooxygenase activity	~	GO:0017046	peptide hormone binding	PMID:23116418	GO:0030695	GTPase regulator activity	~	GO:0005497	androgen binding	PMID:4279395				GO:0005246	calcium channel regulator activity	PMID:4285536
GO:0005086	ARF guanyl-nucleotide exchange factor activity	~	GO:0015459	potassium channel regulator activity	~	GO:0016614	oxidoreductase activity, acting on CH-OH group of donors	~	GO:0004000	adenosine deaminase activity	PMID:4329615				GO:0005497	androgen binding	PMID:4279395
GO:0019213	deacetylase activity	PMID:4487898				GO:0005496	steroid binding	~	GO:0001010	transcription factor activity, sequence-specific DNA binding transcription factor recruiting	PMID:26364597				GO:0030276	clathrin binding	PMID:3003030
GO:0038100	nodal binding	PMID:3076262							GO:0005496	steroid binding	~				GO:0000900	translation repressor activity, nucleic acid binding	PMID:2409891
GO:0008061	chitin binding	PMID:25864485							GO:0004131	cytosine deaminase activity	PMID:25296601				GO:0019992	diacylglycerol binding	PMID:10537313
GO:0000900	translation repressor activity, nucleic acid binding	PMID:2409891							GO:0000062	fatty-acyl-CoA binding	PMID:44448				GO:0043177	organic acid binding	~
GO:0016627	oxidoreductase activity, acting on the CH-CH group of donors	~							GO:0043177	organic acid binding	PMID:26220626				GO:0001010	transcription factor activity, sequence-specific DNA binding transcription factor recruiting	~
GO:0016846	carbon-sulfur lyase activity	~							GO:0000900	translation repressor activity, nucleic acid binding	PMID:2409891				GO:0016854	racemase and epimerase activity	~
GO:0015197	peptide transporter activity	PMID:44448							GO:0016854	racemase and epimerase activity	PMID:22078291				GO:0098531	transcription factor activity, direct ligand regulated sequence-specific DNA binding	~
GO:0097108	hedgehog family protein binding	PMID:15645142							GO:1904047	S-adenosyl-L-methionine binding	PMID:19072359				GO:0080132	fatty acid alpha-hydroxylase activity	~
GO:0045545	syndecan binding	~							GO:0098531	transcription factor activity, direct ligand regulated sequence-specific DNA binding	PMID:11313868				GO:0003826	alpha-ketoacid dehydrogenase activity	~
GO:0005496	steroid binding	PMID:3962420							GO:0016627	oxidoreductase activity, acting on the CH-CH group of donors	~				GO:0043544	lipoamide binding	~
GO:0000062	fatty-acyl-CoA binding	PMID:44448							GO:0045550	geranylgeranyl reductase activity	~				GO:0005496	steroid binding	~
GO:0004126	cytidine deaminase activity	PMID:4405013							GO:0043544	lipoamide binding	~				GO:1904047	S-adenosyl-L-methionine binding	~
GO:0008431	vitamin E binding	PMID:24970592							GO:0080132	fatty acid alpha-hydroxylase activity	~				GO:0016627	oxidoreductase activity, acting on the CH-CH group of donors	~
GO:0019992	diacylglycerol binding	PMID:10537313							GO:0030170	pyridoxal phosphate binding	~				GO:0005086	ARF guanyl-nucleotide exchange factor activity	~
GO:0051870	methotrexate binding	PMID:16609701							GO:0016846	carbon-sulfur lyase activity	~				GO:0045550	geranylgeranyl reductase activity	~
GO:0017080	sodium channel regulator activity	PMID:23075671							GO:0004497	monooxygenase activity	~				GO:0004497	monooxygenase activity	~
GO:0030170	pyridoxal phosphate binding	~							GO:0005086	ARF guanyl-nucleotide exchange factor activity	~				GO:0016846	carbon-sulfur lyase activity	~
GO:0003826	alpha-ketoacid dehydrogenase activity	~							GO:0030276	clathrin binding	PMID:3003030
GO:0030276	clathrin binding	PMID:3003030							GO:0017080	sodium channel regulator activity	~
GO:0005497	androgen binding	PMID:4279395
GO:0017081	chloride channel regulator activity	PMID:4285536
GO:0039706	co-receptor binding	PMID:14699500
GO:0033265	choline binding	PMID:19604244
GO:0055100	adiponectin binding	PMID:19638541
GO:0005088	Ras guanyl-nucleotide exchange factor activity	PMID:22012247
GO:0008092	cytoskeletal protein binding	PMID:25777964
GO:0019955	cytokine binding	PMID:26088449
GO:0016651	oxidoreductase activity, acting on NAD(P)H	PMID:24716985
GO:0048038	quinone binding	PMID:25652794
GO:0017171	serine hydrolase activity	~
GO:0051747	cytosine C-5 DNA demethylase activity	~
