# Supplementary material for: IGSA: Individual Gene Sets Analysis, including Enrichment and Clustering
Source: PLoS One. 2016 Oct 20;11(10):e0164542. doi: 10.1371/journal.pone.0164542 (PMC5072653; doi:10.1371/journal.pone.0164542)
Supplement: S7 Table — (ZIP) [file pone.0164542.s008.zip › supplement table S7.xls]

## Sheet: SUPs based on BP_3
The significant differentially expressed GO gene sets in pancreatic cancer data
IGSA(FDR<0.01)			GSEA(P<0.05)			DAVID(FDR<0.01)			GSVA(FDR<0.01)			ssGSEA(FDR<0.01)			zSCORE(FDR<0.01)
GO ID	GO Name	Reference	GO ID	GO Name	Reference	GO ID	GO Name	Reference	GO ID	GO Name	Reference	GO ID	GO Name	Reference	GO ID	GO Name	Reference
GO:0010633	negative regulation of epithelial cell migration	PMID:24608432	GO:0009968	negative regulation of signal transduction	PMID:25561562	GO:0009057	macromolecule catabolic process	PMID:24262998	GO:0007059	chromosome segregation	PMID:25476752	GO:0048515	spermatid differentiation	~	GO:0009890	negative regulation of biosynthetic process	~
GO:0031641	regulation of myelination	~	GO:0007049	cell cycle	PMID:26349994	GO:0044260	cellular macromolecule metabolic process	~	GO:2000137	negative regulation of cell proliferation involved in heart morphogenesis	PMID:26465952	GO:0072006	nephron development	~	GO:2000137	negative regulation of cell proliferation involved in heart morphogenesis	~
GO:0048729	tissue morphogenesis	~	GO:0051301	cell division	PMID:26356417	GO:0019538	protein metabolic process	~	GO:1903748	negative regulation of establishment of protein localization to mitochondrion	PMID:23813780	GO:0035902	response to immobilization stress	~	GO:0042335	cuticle development	~
GO:0001942	hair follicle development	~	GO:0001942	hair follicle development	PMID:10859317	GO:0051726	regulation of cell cycle	PMID:26384530	GO:0090184	positive regulation of kidney development	~	GO:0035878	nail development	PMID:25398821	GO:0033627	cell adhesion mediated by integrin	PMID:25917075
GO:0009968	negative regulation of signal transduction	PMID:25305718	GO:0006970	response to osmotic stress	PMID:23447134	GO:0000278	mitotic cell cycle	PMID:25481101	GO:0060462	lung lobe development	~	GO:1900181	negative regulation of protein localization to nucleus	PMID:26341089	GO:0060462	lung lobe development	~
GO:0006970	response to osmotic stress	PMID:23447134	GO:0043086	negative regulation of catalytic activity	PMID:25427913	GO:0048523	negative regulation of cellular process	PMID:25009500	GO:0009890	negative regulation of biosynthetic process	PMID:25172101	GO:0060512	prostate gland morphogenesis	PMID:24699025	GO:0048569	post-embryonic organ development	~
GO:0051302	regulation of cell division	PMID:24966957	GO:0016477	cell migration	PMID:25684665	GO:0008104	protein localization	PMID:17456763	GO:0061351	neural precursor cell proliferation	PMID:25646678	GO:0021696	cerebellar cortex morphogenesis	~	GO:1903748	negative regulation of establishment of protein localization to mitochondrion	PMID:25090635
GO:0070368	positive regulation of hepatocyte differentiation	PMID:18474611	GO:0061024	membrane organization	PMID:26014279	GO:0045184	establishment of protein localization	PMID:17456763	GO:0072200	negative regulation of mesenchymal cell proliferation involved in ureter development	PMID:26416426	GO:0036342	post-anal tail morphogenesis	~	GO:0061047	positive regulation of branching involved in lung morphogenesis	~
GO:0014009	glial cell proliferation	~	GO:0010718	positive regulation of epithelial to mesenchymal transition	PMID:26359300	GO:0015031	protein transport	PMID:26280109	GO:1902519	response to docetaxel trihydrate	PMID:25526569				GO:0072200	negative regulation of mesenchymal cell proliferation involved in ureter development	~
GO:0046697	decidualization	~	GO:0042127	regulation of cell proliferation	PMID:26373299	GO:0022402	cell cycle process	PMID:24088503	GO:0060592	mammary gland formation	PMID:10648935				GO:0060592	mammary gland formation	~
GO:0090184	positive regulation of kidney development	~	GO:0051726	regulation of cell cycle	PMID:26384530	GO:0022403	cell cycle phase	PMID:24088503	GO:0072101	specification of ureteric bud anterior/posterior symmetry by BMP signaling pathway	~				GO:0072101	specification of ureteric bud anterior/posterior symmetry by BMP signaling pathway	~
GO:0035993	deltoid tuberosity development	~	GO:0009653	anatomical structure morphogenesis	~	GO:0048285	organelle fission	PMID:18452700	GO:0061047	positive regulation of branching involved in lung morphogenesis	PMID:25409617				GO:0060686	negative regulation of prostatic bud formation	~
GO:0051987	positive regulation of attachment of spindle microtubules to kinetochore	~	GO:0060135	maternal process involved in female pregnancy	~	GO:0048519	negative regulation of biological process	PMID:26386720	GO:0048515	spermatid differentiation	~				GO:0007059	chromosome segregation	PMID:25476752
GO:1900181	negative regulation of protein localization to nucleus	PMID:26341089	GO:0007163	establishment or maintenance of cell polarity	~	GO:0012501	programmed cell death	PMID:16274040	GO:0060686	negative regulation of prostatic bud formation	~				GO:0090184	positive regulation of kidney development	~
GO:0023051	regulation of signaling	PMID:26318045	GO:0001541	ovarian follicle development	~	GO:0051439	regulation of ubiquitin-protein ligase activity during mitotic cell cycle	~	GO:0001819	positive regulation of cytokine production	PMID:24315741				GO:1902519	response to docetaxel trihydrate	PMID:24685886
GO:0035878	nail development	PMID:25398821	GO:0036342	post-anal tail morphogenesis	~	GO:0010941	regulation of cell death	PMID:26373551	GO:0042335	cuticle development	~				GO:0042094	interleukin-2 biosynthetic process	~
GO:0003279	cardiac septum development	~				GO:0048522	positive regulation of cellular process	~	GO:0000212	meiotic spindle organization	~				GO:0060022	hard palate development	PMID:21205453
GO:0001541	ovarian follicle development	~				GO:0033554	cellular response to stress	PMID:25915041	GO:0060672	epithelial cell morphogenesis involved in placental branching	~				GO:0046697	decidualization	~
GO:0060740	prostate gland epithelium morphogenesis	~				GO:0046907	intracellular transport	PMID:25611381	GO:0060022	hard palate development	PMID:21205453				GO:0006970	response to osmotic stress	PMID:23447134
GO:0060706	cell differentiation involved in embryonic placenta development	~				GO:0048518	positive regulation of biological process	PMID:25779676	GO:0051983	regulation of chromosome segregation	PMID:24282275				GO:0060706	cell differentiation involved in embryonic placenta development	~
GO:0033600	negative regulation of mammary gland epithelial cell proliferation	~				GO:0051649	establishment of localization in cell	PMID:17456763	GO:0060706	cell differentiation involved in embryonic placenta development	~				GO:0001920	negative regulation of receptor recycling	PMID:25012983
GO:0060686	negative regulation of prostatic bud formation	~				GO:0070727	cellular macromolecule localization	~	GO:0006970	response to osmotic stress	PMID:23447134				GO:0061198	fungiform papilla formation	~
GO:0006725	cellular aromatic compound metabolic process	~				GO:0060548	negative regulation of cell death	~	GO:0001824	blastocyst development	PMID:25712212				GO:0036496	regulation of translational initiation by eIF2 alpha dephosphorylation	~
GO:0001833	inner cell mass cell proliferation	~				GO:0010942	positive regulation of cell death	PMID:25843411	GO:0039528	cytoplasmic pattern recognition receptor signaling pathway in response to virus	~				GO:0061351	neural precursor cell proliferation	PMID:25646678
GO:0010032	meiotic chromosome condensation	~				GO:0010604	positive regulation of macromolecule metabolic process	~	GO:0042640	anagen	~				GO:0030850	prostate gland development	PMID:25818486
GO:0060135	maternal process involved in female pregnancy	~				GO:0009893	positive regulation of metabolic process	~	GO:0051984	positive regulation of chromosome segregation	PMID:24268522				GO:0002683	negative regulation of immune system process	PMID:15163903
GO:0010033	response to organic substance	~				GO:0009892	negative regulation of metabolic process	~	GO:0051301	cell division	PMID:26356417				GO:0003188	heart valve formation	~
GO:0051445	regulation of meiotic cell cycle	~				GO:0031325	positive regulation of cellular metabolic process	~	GO:0060742	epithelial cell differentiation involved in prostate gland development	~				GO:0009414	response to water deprivation	~
GO:0036342	post-anal tail morphogenesis	~				GO:0016192	vesicle-mediated transport	~	GO:0003188	heart valve formation	PMID:15916982				GO:0007442	hindgut morphogenesis	~
GO:0032535	regulation of cellular component size	~				GO:0050658	RNA transport	PMID:25499221	GO:0071899	negative regulation of estrogen receptor binding	~				GO:2001057	reactive nitrogen species metabolic process	~
GO:0051295	establishment of meiotic spindle localization	~				GO:0051128	regulation of cellular component organization	~	GO:2000036	regulation of stem cell maintenance	PMID:26284537				GO:0043086	negative regulation of catalytic activity	PMID:25427913
GO:2000327	positive regulation of ligand-dependent nuclear receptor transcription coactivator activity	PMID:25071315				GO:0030198	extracellular matrix organization	PMID:21668992	GO:0006139	nucleobase-containing compound metabolic process	~				GO:0046598	positive regulation of viral entry into host cell	~
GO:0003170	heart valve development	~				GO:0051098	regulation of binding	PMID:26036346	GO:0021546	rhombomere development	~				GO:0042769	DNA damage response, detection of DNA damage	PMID:20111973
GO:0048515	spermatid differentiation	~				GO:0051276	chromosome organization	PMID:24148618	GO:0048569	post-embryonic organ development	~				GO:0070235	regulation of activation-induced cell death of T cells	~
GO:0009629	response to gravity	PMID:12885454				GO:0042254	ribosome biogenesis	PMID:19770060	GO:0060520	activation of prostate induction by androgen receptor signaling pathway	~				GO:2000010	positive regulation of protein localization to cell surface	~
GO:0014028	notochord formation	~				GO:0000082	G1/S transition of mitotic cell cycle	PMID:10210535	GO:0033627	cell adhesion mediated by integrin	PMID:25917075				GO:2000063	positive regulation of ureter smooth muscle cell differentiation	~
GO:0033601	positive regulation of mammary gland epithelial cell proliferation	~				GO:0048534	hemopoietic or lymphoid organ development	~	GO:0042127	regulation of cell proliferation	PMID:26373299				GO:0021695	cerebellar cortex development	~
GO:0048840	otolith development	~				GO:0000387	spliceosomal snRNP biogenesis	~	GO:0032940	secretion by cell	PMID:26284509				GO:0036342	post-anal tail morphogenesis	~
GO:0060033	anatomical structure regression	~				GO:0048002	antigen processing and presentation of peptide antigen	PMID:24954332	GO:0001914	regulation of T cell mediated cytotoxicity	PMID:25198660				GO:0002566	somatic diversification of immune receptors via somatic mutation	~
GO:0010887	negative regulation of cholesterol storage	~				GO:0030155	regulation of cell adhesion	PMID:25971297	GO:0061198	fungiform papilla formation	~				GO:0060769	positive regulation of epithelial cell proliferation involved in prostate gland development	~
GO:0060744	mammary gland branching involved in thelarche	~				GO:0034621	cellular macromolecular complex subunit organization	~	GO:0003149	membranous septum morphogenesis	~				GO:0003170	heart valve development	~
GO:0060769	positive regulation of epithelial cell proliferation involved in prostate gland development	~				GO:0050790	regulation of catalytic activity	PMID:24721345	GO:0070235	regulation of activation-induced cell death of T cells	PMID:26204945				GO:1903917	positive regulation of endoplasmic reticulum stress-induced eIF2 alpha dephosphorylation	~
GO:0007418	ventral midline development	~				GO:0006974	response to DNA damage stimulus	~	GO:0051487	activation of anaphase-promoting complex activity involved in meiotic cell cycle	~				GO:0032369	negative regulation of lipid transport	~
GO:0090288	negative regulation of cellular response to growth factor stimulus	~				GO:0042127	regulation of cell proliferation	PMID:26373299	GO:1900245	positive regulation of MDA-5 signaling pathway	PMID:16575407				GO:0055086	nucleobase-containing small molecule metabolic process	~
GO:0002352	B cell negative selection	~				GO:0030036	actin cytoskeleton organization	PMID:25611303	GO:0001550	ovarian cumulus expansion	~				GO:0060742	epithelial cell differentiation involved in prostate gland development	~
GO:0001550	ovarian cumulus expansion	~				GO:0034641	cellular nitrogen compound metabolic process	PMID:21498703	GO:2000327	positive regulation of ligand-dependent nuclear receptor transcription coactivator activity	~				GO:0060174	limb bud formation	~
GO:2000729	positive regulation of mesenchymal cell proliferation involved in ureter development	~				GO:0010605	negative regulation of macromolecule metabolic process	~	GO:0060033	anatomical structure regression	~				GO:0061197	fungiform papilla morphogenesis	~
GO:0007163	establishment or maintenance of cell polarity	PMID:26028104				GO:0045786	negative regulation of cell cycle	PMID:24775809	GO:0060996	dendritic spine development	~				GO:0002432	granuloma formation	~
GO:0001825	blastocyst formation	~				GO:0002682	regulation of immune system process	PMID:24942756	GO:0007442	hindgut morphogenesis	~				GO:1900029	positive regulation of ruffle assembly	~
GO:0055086	nucleobase-containing small molecule metabolic process	~				GO:0046164	alcohol catabolic process	PMID:25427913	GO:2000146	negative regulation of cell motility	PMID:24719318				GO:0070661	leukocyte proliferation	PMID:25360865
GO:0001756	somitogenesis	~				GO:0048193	Golgi vesicle transport	PMID:10996854	GO:1903917	positive regulation of endoplasmic reticulum stress-induced eIF2 alpha dephosphorylation	PMID:15475356				GO:1902966	positive regulation of protein localization to early endosome	~
GO:0007442	hindgut morphogenesis	~				GO:0022618	ribonucleoprotein complex assembly	~	GO:0031641	regulation of myelination	~				GO:0009968	negative regulation of signal transduction	PMID:25561562
GO:1900029	positive regulation of ruffle assembly	~				GO:0006403	RNA localization	~	GO:2000253	positive regulation of feeding behavior	~				GO:0010887	negative regulation of cholesterol storage	~
GO:1902966	positive regulation of protein localization to early endosome	~				GO:0000819	sister chromatid segregation	PMID:16497932	GO:0009968	negative regulation of signal transduction	PMID:25561562				GO:0060674	placenta blood vessel development	~
GO:0031642	negative regulation of myelination	~				GO:0006461	protein complex assembly	PMID:21665939	GO:0033031	positive regulation of neutrophil apoptotic process	PMID:22513004				GO:0010033	response to organic substance	~
GO:2000642	negative regulation of early endosome to late endosome transport	~				GO:0006139	nucleobase, nucleoside, nucleotide and nucleic acid metabolic process	~	GO:0048524	positive regulation of viral process	PMID:15059912				GO:0033601	positive regulation of mammary gland epithelial cell proliferation	~
GO:0061029	eyelid development in camera-type eye	~				GO:0044093	positive regulation of molecular function	~	GO:0061383	trabecula morphogenesis	~				GO:0051983	regulation of chromosome segregation	PMID:24282275
GO:0032369	negative regulation of lipid transport	~				GO:0015931	nucleobase, nucleoside, nucleotide and nucleic acid transport	~	GO:0010033	response to organic substance	~				GO:0001881	receptor recycling	PMID:25012983
GO:0021695	cerebellar cortex development	~				GO:0031324	negative regulation of cellular metabolic process	~	GO:0051307	meiotic chromosome separation	~				GO:0031664	regulation of lipopolysaccharide-mediated signaling pathway	~
GO:0060674	placenta blood vessel development	~				GO:0007010	cytoskeleton organization	PMID:21044680	GO:0045061	thymic T cell selection	PMID:11204498				GO:0019627	urea metabolic process	~
GO:1901205	negative regulation of adrenergic receptor signaling pathway involved in heart process	~				GO:0065003	macromolecular complex assembly	~	GO:0055094	response to lipoprotein particle	PMID:18981653				GO:0051984	positive regulation of chromosome segregation	PMID:24282275
GO:0006139	nucleobase-containing compound metabolic process	~				GO:0044248	cellular catabolic process	PMID:26310906	GO:0071629	cytoplasm-associated proteasomal ubiquitin-dependent protein catabolic process	PMID:11489836				GO:0042483	negative regulation of odontogenesis	~
GO:0060137	maternal process involved in parturition	~				GO:0008285	negative regulation of cell proliferation	PMID:25551472	GO:0010469	regulation of receptor activity	PMID:25754106				GO:0051171	regulation of nitrogen compound metabolic process	~
GO:0070424	regulation of nucleotide-binding oligomerization domain containing signaling pathway	~				GO:0044092	negative regulation of molecular function	PMID:25184537	GO:0009266	response to temperature stimulus	~				GO:0034763	negative regulation of transmembrane transport	~
GO:0000212	meiotic spindle organization	~				GO:0033043	regulation of organelle organization	PMID:15994758	GO:2000643	positive regulation of early endosome to late endosome transport	~				GO:2000253	positive regulation of feeding behavior	~
GO:0008612	peptidyl-lysine modification to peptidyl-hypusine	~				GO:0043069	negative regulation of programmed cell death	~	GO:0016570	histone modification	PMID:20926598				GO:0009893	positive regulation of metabolic process	~
GO:0009653	anatomical structure morphogenesis	~				GO:0002757	immune response-activating signal transduction	~	GO:0040034	regulation of development, heterochronic	~				GO:0002367	cytokine production involved in immune response	~
GO:2000010	positive regulation of protein localization to cell surface	PMID:21572519				GO:0006793	phosphorus metabolic process	PMID:546531	GO:0009893	positive regulation of metabolic process	~				GO:1901203	positive regulation of extracellular matrix assembly	PMID:26333695
GO:0046598	positive regulation of viral entry into host cell	~				GO:0051236	establishment of RNA localization	~	GO:0006996	organelle organization	PMID:15994758				GO:0014009	glial cell proliferation	~
GO:0060742	epithelial cell differentiation involved in prostate gland development	~							GO:0061197	fungiform papilla morphogenesis	~				GO:0021546	rhombomere development	~
GO:0042335	cuticle development	~							GO:0051607	defense response to virus	~				GO:0009620	response to fungus	PMID:24879544
GO:0050820	positive regulation of coagulation	PMID:26206560							GO:0060242	contact inhibition	PMID:25470255				GO:0060324	face development	PMID:19954400
GO:0048645	organ formation	PMID:23832791							GO:0001541	ovarian follicle development	~				GO:0060672	epithelial cell morphogenesis involved in placental branching	~
GO:0051301	cell division	PMID:23665203							GO:0055086	nucleobase-containing small molecule metabolic process	~				GO:0007163	establishment or maintenance of cell polarity	~
GO:0042094	interleukin-2 biosynthetic process	PMID:9652792							GO:0002683	negative regulation of immune system process	PMID:15163903				GO:2000327	positive regulation of ligand-dependent nuclear receptor transcription coactivator activity	~
GO:0051726	regulation of cell cycle	PMID:26384530							GO:0007163	establishment or maintenance of cell polarity	~				GO:0051301	cell division	PMID:26356417
GO:0007049	cell cycle	PMID:26384530							GO:0002566	somatic diversification of immune receptors via somatic mutation	~				GO:0090559	regulation of membrane permeability	PMID:25220893
GO:0010941	regulation of cell death	PMID:26373551							GO:0060136	embryonic process involved in female pregnancy	~				GO:0060135	maternal process involved in female pregnancy	~
GO:0042127	regulation of cell proliferation	PMID:26373299							GO:0001890	placenta development	PMID:15363970				GO:0042127	regulation of cell proliferation	PMID:26373299
GO:0002437	inflammatory response to antigenic stimulus	PMID:26343824							GO:0006281	DNA repair	PMID:26314962				GO:0031274	positive regulation of pseudopodium assembly	PMID:24462734
GO:1901203	positive regulation of extracellular matrix assembly	PMID:26333695							GO:0043086	negative regulation of catalytic activity	PMID:25427913				GO:0061055	myotome development	~
GO:0006281	DNA repair	PMID:26314962							GO:0060760	positive regulation of response to cytokine stimulus	PMID:21829464				GO:2000016	negative regulation of determination of dorsal identity	~
GO:2000036	regulation of stem cell maintenance	PMID:26284537							GO:0046598	positive regulation of viral entry into host cell	~				GO:0010469	regulation of receptor activity	PMID:25683115
GO:0031424	keratinization	PMID:26155237							GO:0061055	myotome development	~				GO:2000146	negative regulation of cell motility	PMID:24719318
GO:0061024	membrane organization	PMID:26014279							GO:0033601	positive regulation of mammary gland epithelial cell proliferation	~				GO:0014876	response to injury involved in regulation of muscle adaptation	~
GO:0033627	cell adhesion mediated by integrin	PMID:25917075							GO:0060685	regulation of prostatic bud formation	~				GO:0001914	regulation of T cell mediated cytotoxicity	PMID:16929491
GO:0009615	response to virus	PMID:25860938							GO:0031274	positive regulation of pseudopodium assembly	~				GO:2000062	negative regulation of ureter smooth muscle cell differentiation	~
GO:2000188	regulation of cholesterol homeostasis	PMID:25761781							GO:0060135	maternal process involved in female pregnancy	~				GO:0033600	negative regulation of mammary gland epithelial cell proliferation	~
GO:0005975	carbohydrate metabolic process	PMID:25687883							GO:0048645	organ formation	~				GO:0060782	regulation of mesenchymal cell proliferation involved in prostate gland development	PMID:16446371
GO:0060672	epithelial cell morphogenesis involved in placental branching	PMID:25502147							GO:0014870	response to muscle inactivity	PMID:22473333				GO:0014870	response to muscle inactivity	~
GO:0007059	chromosome segregation	PMID:25476752							GO:0034763	negative regulation of transmembrane transport	PMID:21258405				GO:0060242	contact inhibition	PMID:23552700
GO:0043086	negative regulation of catalytic activity	PMID:25427913							GO:0050865	regulation of cell activation	PMID:26166196				GO:0009629	response to gravity	~
GO:0042403	thyroid hormone metabolic process	PMID:25355311							GO:0014876	response to injury involved in regulation of muscle adaptation	~				GO:0060685	regulation of prostatic bud formation	~
GO:0042226	interleukin-6 biosynthetic process	PMID:25128650							GO:0042769	DNA damage response, detection of DNA damage	PMID:20111973				GO:0001819	positive regulation of cytokine production	PMID:19798410
GO:0001881	receptor recycling	PMID:25012983							GO:0060900	embryonic camera-type eye formation	~				GO:0050865	regulation of cell activation	PMID:26178819
GO:0072676	lymphocyte migration	PMID:24763614							GO:0030850	prostate gland development	PMID:25818486				GO:0010632	regulation of epithelial cell migration	PMID:25611303
GO:0051983	regulation of chromosome segregation	PMID:24282275							GO:2000010	positive regulation of protein localization to cell surface	~				GO:0032940	secretion by cell	PMID:26452217
GO:0000723	telomere maintenance	PMID:23674344							GO:0070424	regulation of nucleotide-binding oligomerization domain containing signaling pathway	~				GO:0048515	spermatid differentiation	~
GO:1900246	positive regulation of RIG-I signaling pathway	PMID:23338611							GO:0042094	interleukin-2 biosynthetic process	~				GO:0031641	regulation of myelination	~
GO:0031664	regulation of lipopolysaccharide-mediated signaling pathway	PMID:23296709							GO:0061024	membrane organization	PMID:26014279				GO:0000212	meiotic spindle organization	~
GO:0019417	sulfur oxidation	PMID:22166499							GO:0010632	regulation of epithelial cell migration	PMID:26036346				GO:0001833	inner cell mass cell proliferation	~
GO:0070257	positive regulation of mucus secretion	PMID:22076567							GO:1901203	positive regulation of extracellular matrix assembly	PMID:26333695				GO:0006139	nucleobase-containing compound metabolic process	~
GO:0035264	multicellular organism growth	PMID:21301206							GO:0090559	regulation of membrane permeability	PMID:24412217				GO:0001824	blastocyst development	PMID:25712212
GO:0060022	hard palate development	PMID:21205453							GO:0019627	urea metabolic process	PMID:23483555				GO:0033031	positive regulation of neutrophil apoptotic process	PMID:18336654
GO:0042769	DNA damage response, detection of DNA damage	PMID:20111973							GO:0031664	regulation of lipopolysaccharide-mediated signaling pathway	~				GO:0048645	organ formation	~
GO:0051599	response to hydrostatic pressure	PMID:19896105							GO:2000326	negative regulation of ligand-dependent nuclear receptor transcription coactivator activity	~				GO:0051726	regulation of cell cycle	PMID:26384530
GO:0010884	positive regulation of lipid storage	PMID:19228891							GO:0051726	regulation of cell cycle	PMID:26384530				GO:2000326	negative regulation of ligand-dependent nuclear receptor transcription coactivator activity	~
GO:0001556	oocyte maturation	PMID:18066549							GO:0001833	inner cell mass cell proliferation	~				GO:0051987	positive regulation of attachment of spindle microtubules to kinetochore	~
GO:0042634	regulation of hair cycle	PMID:17638910							GO:2000016	negative regulation of determination of dorsal identity	~				GO:2000036	regulation of stem cell maintenance	PMID:26284537
GO:1900245	positive regulation of MDA-5 signaling pathway	PMID:16575407							GO:0050792	regulation of viral process	PMID:25019574				GO:0061024	membrane organization	PMID:26014279
GO:0001890	placenta development	PMID:15363970							GO:0042637	catagen	~				GO:0061029	eyelid development in camera-type eye	~
GO:0030728	ovulation	PMID:12823720							GO:0002757	immune response-activating signal transduction	~				GO:0071899	negative regulation of estrogen receptor binding	~
GO:0045061	thymic T cell selection	PMID:11204498							GO:0033600	negative regulation of mammary gland epithelial cell proliferation	~				GO:0050792	regulation of viral process	~
GO:0042109	lymphotoxin A biosynthetic process	PMID:10201999							GO:2001057	reactive nitrogen species metabolic process	~				GO:0060033	anatomical structure regression	~
GO:0001553	luteinization	PMID:10199470							GO:0045932	negative regulation of muscle contraction	PMID:22721276				GO:0097194	execution phase of apoptosis	PMID:19213729
GO:0030850	prostate gland development	PMID:25818486							GO:0014009	glial cell proliferation	~				GO:0070424	regulation of nucleotide-binding oligomerization domain containing signaling pathway	~
GO:2000774	positive regulation of cellular senescence	PMID:24902898							GO:0042253	granulocyte macrophage colony-stimulating factor biosynthetic process	PMID:22698406
GO:2000146	negative regulation of cell motility	PMID:24719318							GO:0070237	positive regulation of activation-induced cell death of T cells	PMID:26204945
									GO:0032970	regulation of actin filament-based process	~
									GO:0001920	negative regulation of receptor recycling	PMID:2994064
									GO:0042231	interleukin-13 biosynthetic process	PMID:12808442
									GO:0031647	regulation of protein stability	PMID:25523391

## Sheet: SDPs based on BP_3
The significant differentially expressed GO gene sets in pancreatic cancer data
IGSA(FDR<0.01)			GSEA(P<0.05)			DAVID(FDR<0.01)			GSVA(FDR<0.01)			ssGSEA(FDR<0.01)			zSCORE(FDR<0.01)
GO ID	GO Name	Reference	GO ID	GO Name	Reference	GO ID	GO Name	Reference	GO ID	GO Name	Reference	GO ID	GO Name	Reference	GO ID	GO Name	Reference
GO:0021516	dorsal spinal cord development	PMID:10329612	NULL	NULL	NULL	GO:0030534	adult behavior	PMID:26137059	GO:0007597	blood coagulation, intrinsic pathway	~	NULL	NULL	NULL	GO:0014850	response to muscle activity	~
GO:0021551	central nervous system morphogenesis	PMID:11356123				GO:0007631	feeding behavior	PMID:25061485	GO:0060615	mammary gland bud formation	~				GO:0002027	regulation of heart rate	PMID:25379135
GO:0032387	negative regulation of intracellular transport	PMID:23857777				GO:0050877	neurological system process	~	GO:0016203	muscle attachment	~				GO:0007497	posterior midgut development	~
GO:0051282	regulation of sequestering of calcium ion	PMID:16891880				GO:0008217	regulation of blood pressure	PMID:12676170	GO:0060282	positive regulation of oocyte development	~				GO:0016203	muscle attachment	~
GO:0072050	S-shaped body morphogenesis	PMID:17672109				GO:0048609	reproductive process in a multicellular organism	~	GO:0043270	positive regulation of ion transport	~				GO:0021837	motogenic signaling involved in postnatal olfactory bulb interneuron migration	~
GO:0045926	negative regulation of growth	PMID:25051915				GO:0044057	regulation of system process	PMID:22652764	GO:1900273	positive regulation of long-term synaptic potentiation	~				GO:0010523	negative regulation of calcium ion transport into cytosol	~
GO:0043270	positive regulation of ion transport	PMID:25372771				GO:0046903	secretion	PMID:26243191	GO:0060267	positive regulation of respiratory burst	~				GO:0060267	positive regulation of respiratory burst	PMID:25818486
GO:0002027	regulation of heart rate	PMID:25379135				GO:0030154	cell differentiation	PMID:26279302	GO:0090102	cochlea development	~				GO:0007423	sensory organ development	~
GO:0035176	social behavior	PMID:25694262				GO:0048731	system development	PMID:26379625	GO:1903011	negative regulation of bone development	PMID:26266370				GO:1990089	response to nerve growth factor	PMID:26118878
GO:1902742	apoptotic process involved in development	PMID:26088450				GO:0048232	male gamete generation	~	GO:0035176	social behavior	PMID:25694262				GO:0009268	response to pH	~
GO:1990089	response to nerve growth factor	PMID:26118878				GO:0006811	ion transport	~	GO:0007497	posterior midgut development	~				GO:0001547	antral ovarian follicle growth	~
GO:0030534	adult behavior	PMID:26137059				GO:0007267	cell-cell signaling	PMID:21499215	GO:0021549	cerebellum development	PMID:1482250				GO:0035176	social behavior	PMID:25694262
GO:0014878	response to electrical stimulus involved in regulation of muscle adaptation	~				GO:0003012	muscle system process	~	GO:0014878	response to electrical stimulus involved in regulation of muscle adaptation	~				GO:0046671	negative regulation of retinal cell programmed cell death	PMID:17101212
GO:1900273	positive regulation of long-term synaptic potentiation	~				GO:0055085	transmembrane transport	PMID:20353786	GO:0046671	negative regulation of retinal cell programmed cell death	PMID:22222635				GO:0060004	reflex	PMID:8501356
GO:0010890	positive regulation of sequestering of triglyceride	~				GO:0007276	gamete generation	~	GO:0043056	forward locomotion	~				GO:0045926	negative regulation of growth	PMID:25051915
GO:2000393	negative regulation of lamellipodium morphogenesis	~				GO:0051239	regulation of multicellular organismal process	PMID:15648097	GO:0035641	locomotory exploration behavior	~				GO:0030534	adult behavior	PMID:26137059
GO:2000009	negative regulation of protein localization to cell surface	~				GO:0042592	homeostatic process	PMID:26379625	GO:0060687	regulation of branching involved in prostate gland morphogenesis	~				GO:0010171	body morphogenesis	PMID:22542493
GO:0061010	gall bladder development	~				GO:0055082	cellular chemical homeostasis	PMID:26168401	GO:0010523	negative regulation of calcium ion transport into cytosol	PMID:23426651				GO:0046883	regulation of hormone secretion	PMID:24708788
GO:0072049	comma-shaped body morphogenesis	~				GO:0048468	cell development	~	GO:0010890	positive regulation of sequestering of triglyceride	~				GO:0010890	positive regulation of sequestering of triglyceride	~
GO:0060282	positive regulation of oocyte development	~				GO:0009581	detection of external stimulus	~	GO:2000821	regulation of grooming behavior	~				GO:0014878	response to electrical stimulus involved in regulation of muscle adaptation	~
GO:0046013	regulation of T cell homeostatic proliferation	~				GO:0003006	reproductive developmental process	~	GO:0021575	hindbrain morphogenesis	~				GO:0043270	positive regulation of ion transport	~
GO:2000821	regulation of grooming behavior	~				GO:0003013	circulatory system process	~	GO:0042713	sperm ejaculation	~				GO:0050808	synapse organization	~
GO:0001880	Mullerian duct regression	~				GO:0006836	neurotransmitter transport	PMID:17167830							GO:2000821	regulation of grooming behavior	~
GO:2000078	positive regulation of type B pancreatic cell development	~				GO:0006810	transport	PMID:25721343							GO:0043056	forward locomotion	~
GO:0032849	positive regulation of cellular pH reduction	~				GO:0001505	regulation of neurotransmitter levels	PMID:17942900							GO:0051602	response to electrical stimulus	~
GO:0009268	response to pH	PMID:25372771				GO:0009582	detection of abiotic stimulus	~							GO:0060143	positive regulation of syncytium formation by plasma membrane fusion	~
GO:0014850	response to muscle activity	~				GO:0007611	learning or memory	~							GO:0035641	locomotory exploration behavior	~
GO:0050808	synapse organization	~													GO:0021549	cerebellum development	~
GO:0031645	negative regulation of neurological system process	~													GO:0001964	startle response	~
															GO:0071559	response to transforming growth factor beta	PMID:23774697
															GO:0045189	connective tissue growth factor biosynthetic process	PMID:23836645
															GO:0040012	regulation of locomotion	PMID:25499221
															GO:0008217	regulation of blood pressure	PMID:12676170
															GO:0007597	blood coagulation, intrinsic pathway	PMID:26348713
															GO:2000057	negative regulation of Wnt signaling pathway involved in digestive tract morphogenesis	PMID:26485754
															GO:1900273	positive regulation of long-term synaptic potentiation	~
															GO:0030902	hindbrain development	~
															GO:2000655	negative regulation of cellular response to testosterone stimulus	~
															GO:1903011	negative regulation of bone development	~

## Sheet: SUPs based on MF_3
The significant differentially expressed GO gene sets in pancreatic cancer data
IGSA(FDR<0.01)			GSEA(P<0.05)			DAVID(FDR<0.01)			GSVA(FDR<0.01)			ssGSEA(FDR<0.01)			zSCORE(FDR<0.01)
GO ID	GO Name	Reference	GO ID	GO Name	Reference	GO ID	GO Name	Reference	GO ID	GO Name	Reference	GO ID	GO Name	Reference	GO ID	GO Name	Reference
GO:0043546	molybdopterin cofactor binding	~	GO:0001948	glycoprotein binding	PMID:26046793	GO:0019899	enzyme binding	~	GO:0043021	ribonucleoprotein complex binding	PMID:26261020	GO:0016846	carbon-sulfur lyase activity	PMID:22843895	GO:0001618	virus receptor activity	PMID:25860938
GO:0016757	transferase activity, transferring glycosyl groups	PMID:23720024	GO:0043021	ribonucleoprotein complex binding	PMID:26261020	GO:0042802	identical protein binding	~	GO:0080132	fatty acid alpha-hydroxylase activity	~	GO:0016810	hydrolase activity, acting on carbon-nitrogen (but not peptide) bonds	~	GO:0043021	ribonucleoprotein complex binding	PMID:26261020
GO:0030984	kininogen binding	PMID:15713679	GO:0002039	p53 binding	PMID:26189069	GO:0051082	unfolded protein binding	PMID:24952679	GO:0072541	peroxynitrite reductase activity	~	GO:0005308	creatine transmembrane transporter activity	~	GO:0005308	creatine transmembrane transporter activity	~
GO:0045550	geranylgeranyl reductase activity	~	GO:0032403	protein complex binding	PMID:26333695	GO:0016817	hydrolase activity, acting on acid anhydrides	~	GO:0043914	NADPH:sulfur oxidoreductase activity	~	GO:0016903	oxidoreductase activity, acting on the aldehyde or oxo group of donors	PMID:74854080	GO:0035374	chondroitin sulfate binding	~
GO:0070097	delta-catenin binding	PMID:26284537	GO:0043236	laminin binding	PMID:23798558	GO:0003723	RNA binding	PMID:26335012	GO:0044183	protein binding involved in protein folding	PMID:20730380				GO:0097602	cullin family protein binding	~
GO:0043021	ribonucleoprotein complex binding	PMID:26261020	GO:0008134	transcription factor binding	PMID:26318045	GO:0001883	purine nucleoside binding	PMID:23940717	GO:0001618	virus receptor activity	PMID:25860938				GO:0043914	NADPH:sulfur oxidoreductase activity	~
GO:0039706	co-receptor binding	PMID:26243191	GO:0008022	protein C-terminus binding	PMID:25469510	GO:0046983	protein dimerization activity	PMID:12234988	GO:0045295	gamma-catenin binding	PMID:15714139				GO:0016903	oxidoreductase activity, acting on the aldehyde or oxo group of donors	PMID:25619643
GO:0002039	p53 binding	PMID:26189069	GO:0046983	protein dimerization activity	~	GO:0008134	transcription factor binding	PMID:26318045	GO:0044548	S100 protein binding	PMID:26435083				GO:0016854	racemase and epimerase activity	~
GO:0001618	virus receptor activity	PMID:25860938:				GO:0003713	transcription coactivator activity	PMID:17671194	GO:0004131	cytosine deaminase activity	PMID:4188890				GO:0072541	peroxynitrite reductase activity	~
GO:0008022	protein C-terminus binding	PMID:25469510				GO:0016772	transferase activity, transferring phosphorus-containing groups	PMID:25899647	GO:0045294	alpha-catenin binding	PMID:15714139				GO:0019207	kinase regulator activity	PMID:25561726
GO:0005497	androgen binding	PMID:25071315				GO:0032553	ribonucleotide binding	PMID:26228206	GO:0005338	nucleotide-sugar transmembrane transporter activity	~				GO:0002039	p53 binding	PMID:26189069
GO:0005521	lamin binding	PMID:23857605				GO:0019904	protein domain specific binding	PMID:23537630	GO:0016903	oxidoreductase activity, acting on the aldehyde or oxo group of donors	PMID:4347404				GO:0045295	gamma-catenin binding	PMID:15714139
GO:0043236	laminin binding	PMID:23798558				GO:0017076	purine nucleotide binding	~	GO:0016757	transferase activity, transferring glycosyl groups	~				GO:0016846	carbon-sulfur lyase activity	PMID:22843895
GO:0016846	carbon-sulfur lyase activity	PMID:22843895				GO:0008092	cytoskeletal protein binding	PMID:25576918	GO:0035730	S-nitrosoglutathione binding	~				GO:0035730	S-nitrosoglutathione binding	~
GO:0048306	calcium-dependent protein binding	PMID:21521747							GO:0016936	galactoside binding	PMID:25725585				GO:0001011	transcription factor activity, sequence-specific DNA binding, RNA polymerase recruiting	~
GO:0044183	protein binding involved in protein folding	PMID:20730380							GO:0008013	beta-catenin binding	PMID:26485754				GO:0005497	androgen binding	PMID:25071315
GO:0045294	alpha-catenin binding	PMID:15714139							GO:0001011	transcription factor activity, sequence-specific DNA binding, RNA polymerase recruiting	~				GO:0045294	alpha-catenin binding	PMID:15714139
GO:0045295	gamma-catenin binding	PMID:15714139							GO:0005308	creatine transmembrane transporter activity	~				GO:0080132	fatty acid alpha-hydroxylase activity	~
									GO:0016846	carbon-sulfur lyase activity	PMID:22843895				GO:0044548	S100 protein binding	PMID:23900547
									GO:0005497	androgen binding	PMID:25071315				GO:0008092	cytoskeletal protein binding	PMID:25576918
									GO:0048306	calcium-dependent protein binding	PMID:21521747				GO:0016757	transferase activity, transferring glycosyl groups	~
									GO:0008892	guanine deaminase activity	~				GO:0008398	sterol 14-demethylase activity	~
									GO:0008398	sterol 14-demethylase activity	~				GO:0044183	protein binding involved in protein folding	PMID:20730380
									GO:0016854	racemase and epimerase activity	~
									GO:0051087	chaperone binding	PMID:3865103
									GO:0019207	kinase regulator activity	PMID:24137444
									GO:0019899	enzyme binding	~
									GO:0051082	unfolded protein binding	PMID:24952679
									GO:0002039	p53 binding	PMID:26189069
									GO:0030547	receptor inhibitor activity	PMID:26479921
									GO:0035374	chondroitin sulfate binding	PMID:15985535
									GO:0045569	TRAIL binding	PMID:26138346
~	no report								GO:0043177	organic acid binding	PMID:22736142
*	distinctly related to the cancer								GO:0008565	protein transporter activity	PMID:4506111
others	reported by paper								GO:0039706	co-receptor binding	PMID:26243191
									GO:0016229	steroid dehydrogenase activity	PMID:17895890
									GO:0045550	geranylgeranyl reductase activity	~
									GO:0051219	phosphoprotein binding	PMID:26334966
									GO:0031072	heat shock protein binding	PMID:25811429
									GO:0043236	laminin binding	PMID:23798558
									GO:0048029	monosaccharide binding	~

## Sheet: SDPs based on MF_3
The significant differentially expressed GO gene sets in pancreatic cancer data
IGSA(FDR<0.01)			GSEA(P<0.05)			DAVID(FDR<0.01)			GSVA(FDR<0.01)			ssGSEA(FDR<0.01)			zSCORE(FDR<0.01)
GO ID	GO Name	Reference	GO ID	GO Name	Reference	GO ID	GO Name	Reference	GO ID	GO Name	Reference	GO ID	GO Name	Reference	GO ID	GO Name	Reference
GO:0000900	translation repressor activity, nucleic acid binding	~	NULL	NULL	NULL	GO:0030594	neurotransmitter receptor activity	PMID:23391113	GO:0043924	suramin binding	PMID:1981013	NULL	NULL	NULL	GO:0043924	suramin binding	~
GO:0015459	potassium channel regulator activity	PMID:25071021				GO:0042923	neuropeptide binding	~							GO:0015459	potassium channel regulator activity	~
GO:0034189	very-low-density lipoprotein particle binding	PMID:26224368				GO:0001653	peptide receptor activity	~							GO:0000900	translation repressor activity, nucleic acid binding	~
GO:0016684	oxidoreductase activity, acting on peroxide as acceptor	PMID:26415823				GO:0022804	active transmembrane transporter activity	~							GO:0005055	laminin receptor activity	PMID:9370949
GO:0015229	L-ascorbic acid transporter activity	PMID:23590168				GO:0004872	receptor activity	~							GO:0015229	L-ascorbic acid transporter activity	~
GO:0005504	fatty acid binding	PMID:26282200				GO:0042166	acetylcholine binding	PMID:19387337							GO:1990239	steroid hormone binding	PMID:20221887
GO:0044325	ion channel binding	PMID:25012845				GO:0022891	substrate-specific transmembrane transporter activity	~							GO:0030492	hemoglobin binding	~
GO:0051018	protein kinase A binding	PMID:23973710				GO:0022803	passive transmembrane transporter activity	~							GO:0051018	protein kinase A binding	PMID:23973710
GO:0034437	glycoprotein transporter activity	PMID:20335952				GO:0017046	peptide hormone binding	~							GO:0017077	oxidative phosphorylation uncoupler activity	PMID:18452700
GO:1990239	steroid hormone binding	PMID:20221887				GO:0043169	cation binding	~							GO:0017081	chloride channel regulator activity	~
GO:0005078	MAP-kinase scaffold activity	PMID:19560418
