# Supplementary material for: IGSA: Individual Gene Sets Analysis, including Enrichment and Clustering
Source: PLoS One. 2016 Oct 20;11(10):e0164542. doi: 10.1371/journal.pone.0164542 (PMC5072653; doi:10.1371/journal.pone.0164542)
Supplement: S8 Table — (ZIP) [file pone.0164542.s009.zip › supplement table S8.xls]

## Sheet: SUPs based on BP_3
The significant differentially expressed GO gene sets in ovarian cancer data
IGSA(FDR<0.1)			GSEA(FDR<0.25)			DAVID(FDR<0.01)			GSVA(FDR<0.01)			ssGSEA(FDR<0.01)			zSCORE(FDR<0.01)
GO ID	GO Name	Reference	GO ID	GO Name	Reference	GO ID	GO Name	Reference	GO ID	GO Name	Reference	GO ID	GO Name	Reference	GO ID	GO Name	Reference
GO:0001833	inner cell mass cell proliferation	PMID:23116418	GO:0000723	telomere maintenance	PMID:22267287	GO:0034641	cellular nitrogen compound metabolic process	PMID:15708801	NULL	NULL	NULL	GO:0010032	meiotic chromosome condensation	~	NULL	NULL	NULL
GO:0042094	interleukin-2 biosynthetic process	PMID:26179662	GO:0007059	chromosome segregation	PMID:16441230	GO:0048285	organelle fission	PMID:24858344				GO:0002636	positive regulation of germinal center formation	~
GO:0002352	B cell negative selection	PMID:26529027	GO:0042769	DNA damage response, detection of DNA damage	PMID:24827854	GO:0033554	cellular response to stress	PMID:26331702				GO:0060323	head morphogenesis	~
GO:0051301	cell division	PMID:25551281	GO:0051301	cell division	PMID:25551281	GO:0006139	nucleobase, nucleoside, nucleotide and nucleic acid metabolic process	~				GO:0051649	establishment of localization in cell	PMID:16887833
GO:0048635	negative regulation of muscle organ development	PMID:24901397	GO:0051726	regulation of cell cycle	PMID:26146988	GO:0022403	cell cycle phase	PMID:7622292				GO:0051445	regulation of meiotic cell cycle	PMID:17082182
GO:0043368	positive T cell selection	PMID:24777970				GO:0044260	cellular macromolecule metabolic process	PMID:2761258				GO:0036303	lymph vessel morphogenesis	PMID:18223329
GO:0007548	sex differentiation	PMID:17213257				GO:0022402	cell cycle process	PMID:25273528				GO:0051983	regulation of chromosome segregation	PMID:22895067
GO:0021681	cerebellar granular layer development	PMID:24148073				GO:0051726	regulation of cell cycle	PMID:26146988				GO:0007126	meiotic nuclear division	PMID:23078915
GO:0060465	pharynx development	~				GO:0000278	mitotic cell cycle	PMID:24341673				GO:0051307	meiotic chromosome separation	~
GO:0002636	positive regulation of germinal center formation	PMID:8342533				GO:0048519	negative regulation of biological process	PMID:14651845
GO:0010469	regulation of receptor activity	PMID:22927969				GO:0051236	establishment of RNA localization	PMID:14667971
GO:0090559	regulation of membrane permeability	PMID:11705725				GO:0065003	macromolecular complex assembly	PMID:15282324
GO:0031296	B cell costimulation	PMID:26263201				GO:0034622	cellular macromolecular complex assembly	PMID:15282324
GO:0051649	establishment of localization in cell	PMID:16887833				GO:0051649	establishment of localization in cell	PMID:16887833
GO:0048515	spermatid differentiation	PMID:22285623				GO:0006403	RNA localization	PMID:17698176
GO:0009582	detection of abiotic stimulus	~				GO:0000819	sister chromatid segregation	PMID:18537754
GO:0007126	meiotic nuclear division	PMID:23078915				GO:0046907	intracellular transport	PMID:19081721
GO:0010256	endomembrane system organization	PMID:9308901				GO:0000226	microtubule cytoskeleton organization	PMID:20674962
GO:0042262	DNA protection	PMID:17602063				GO:0060255	regulation of macromolecule metabolic process	PMID:22952919
GO:0035092	sperm chromatin condensation	~				GO:0009059	macromolecule biosynthetic process	PMID:22952919
GO:0051445	regulation of meiotic cell cycle	PMID:17082182				GO:0006974	response to DNA damage stimulus	PMID:24749337
GO:0051726	regulation of cell cycle	PMID:26146988				GO:0010467	gene expression	PMID:24957074
GO:0051987	positive regulation of attachment of spindle microtubules to kinetochore	~				GO:0007010	cytoskeleton organization	PMID:24970173
GO:0021695	cerebellar cortex development	PMID:12376889				GO:0009890	negative regulation of biosynthetic process	PMID:25356737
GO:0000212	meiotic spindle organization	PMID:18543248				GO:0031324	negative regulation of cellular metabolic process	PMID:25356737
GO:0001756	somitogenesis	~				GO:0048523	negative regulation of cellular process	PMID:25356737
GO:0001547	antral ovarian follicle growth	PMID:21193192				GO:0050658	RNA transport	PMID:25620176
GO:0050806	positive regulation of synaptic transmission	PMID:24444095				GO:0051276	chromosome organization	PMID:25875127
GO:0098901	regulation of cardiac muscle cell action potential	~				GO:0012501	programmed cell death	PMID:25881604
GO:0051599	response to hydrostatic pressure	PMID:14534707				GO:0044249	cellular biosynthetic process	PMID:26281601
GO:0007059	chromosome segregation	PMID:16441230				GO:0019222	regulation of metabolic process	PMID:26372729
GO:0061351	neural precursor cell proliferation	PMID:24439227				GO:0031323	regulation of cellular metabolic process	PMID:26372729
GO:0033504	floor plate development	~				GO:0080090	regulation of primary metabolic process	PMID:26372729
GO:0060327	cytoplasmic actin-based contraction involved in cell motility	PMID:25895370				GO:0045786	negative regulation of cell cycle	PMID:26372729
GO:0032535	regulation of cellular component size	PMID:3129485				GO:0009892	negative regulation of metabolic process	PMID:26372729
GO:0036303	lymph vessel morphogenesis	PMID:18223329				GO:0010605	negative regulation of macromolecule metabolic process	~
GO:0080154	regulation of fertilization	PMID:21088017				GO:0034621	cellular macromolecular complex subunit organization	~
GO:0040009	regulation of growth rate	PMID:25080901				GO:0051172	negative regulation of nitrogen compound metabolic process	~
GO:0001842	neural fold formation	PMID:7477377				GO:0015931	nucleobase, nucleoside, nucleotide and nucleic acid transport	~
GO:2000744	positive regulation of anterior head development	~				GO:0051129	negative regulation of cellular component organization	~
GO:0010032	meiotic chromosome condensation	~				GO:0010639	negative regulation of organelle organization	~
GO:0000723	telomere maintenance	PMID:22267287
GO:0051983	regulation of chromosome segregation	PMID:22895067
GO:1904294	positive regulation of ERAD pathway	PMID:24185965
GO:2000774	positive regulation of cellular senescence	PMID:25684390
GO:0048589	developmental growth	PMID:25735931
GO:0019538	protein metabolic process	PMID:26117969
GO:1900221	regulation of beta-amyloid clearance	~
GO:0060323	head morphogenesis	~

## Sheet: SDPs based on BP_3
The significant differentially expressed GO gene sets in ovarian cancer data
IGSA(FDR<0.01)			GSEA(P<0.05)			DAVID(FDR<0.01)			GSVA(FDR<0.01)			ssGSEA(FDR<0.01)			zSCORE(FDR<0.01)
GO ID	GO Name	Reference	GO ID	GO Name	Reference	GO ID	GO Name	Reference	GO ID	GO Name	Reference	GO ID	GO Name	Reference	GO ID	GO Name	Reference
GO:0048639	positive regulation of developmental growth	PMID:26311553	GO:0031016	pancreas development	PMID:24959366	GO:0048522	positive regulation of cellular process	PMID:25132267	NULL	NULL	NULL	GO:1900038	negative regulation of cellular response to hypoxia	PMID:14760093	GO:2000360	negative regulation of binding of sperm to zona pellucida	~
GO:0045918	negative regulation of cytolysis	PMID:10053112	GO:0006629	lipid metabolic process	PMID:20975872	GO:0050793	regulation of developmental process	PMID:23599224				GO:1900035	negative regulation of cellular response to heat	PMID:3533746	GO:0060748	tertiary branching involved in mammary gland duct morphogenesis	~
GO:2000360	negative regulation of binding of sperm to zona pellucida	PMID:19744347;	GO:0006810	transport	PMID:25600708	GO:0009611	response to wounding	PMID:19423762				GO:2001106	regulation of Rho guanyl-nucleotide exchange factor activity	~	GO:1900038	negative regulation of cellular response to hypoxia	PMID:14760093
GO:0050921	positive regulation of chemotaxis	PMID:24332016	GO:0030534	adult behavior	~	GO:0042127	regulation of cell proliferation	PMID:26378810				GO:0006805	xenobiotic metabolic process	PMID:21480392	GO:0072189	ureter development	PMID:19574796
GO:2000054	negative regulation of Wnt signaling pathway involved in dorsal/ventral axis specification	PMID:26337084	GO:0009725	response to hormone	PMID:23045324	GO:0051094	positive regulation of developmental process	PMID:23837907				GO:0021854	hypothalamus development	PMID:25231870	GO:2000054	negative regulation of Wnt signaling pathway involved in dorsal/ventral axis specification	PMID:26337084
GO:0031274	positive regulation of pseudopodium assembly	~	GO:0008217	regulation of blood pressure	PMID:21984693	GO:0006629	lipid metabolic process	PMID:20975872				GO:0045724	positive regulation of cilium assembly	~	GO:0034104	negative regulation of tissue remodeling	PMID:26468418
GO:0001539	cilium or flagellum-dependent cell motility	PMID:19696614	GO:0006805	xenobiotic metabolic process	PMID:21480392	GO:0048731	system development	PMID:26319099				GO:0030030	cell projection organization	PMID:17434893	GO:0042703	menstruation	PMID:26413541
GO:0060748	tertiary branching involved in mammary gland duct morphogenesis	~	GO:0060548	negative regulation of cell death	PMID:26067645	GO:0051239	regulation of multicellular organismal process	PMID:25193855				GO:0031274	positive regulation of pseudopodium assembly	~	GO:0061360	optic chiasma development	~
GO:0002635	negative regulation of germinal center formation	PMID:8342533	GO:0008285	negative regulation of cell proliferation	PMID:26031779	GO:0022603	regulation of anatomical structure morphogenesis	PMID:25359618				GO:0031016	pancreas development	PMID:24959366	GO:1901248	positive regulation of lung ciliated cell differentiation	~
GO:0072189	ureter development	PMID:19574796	GO:0001822	kidney development	PMID:25680865	GO:0044255	cellular lipid metabolic process	PMID:25225614				GO:0060520	activation of prostate induction by androgen receptor signaling pathway	PMID:25615818	GO:1900454	positive regulation of long term synaptic depression	~
GO:0060687	regulation of branching involved in prostate gland morphogenesis	~	GO:0007597	blood coagulation, intrinsic pathway	PMID:6524626	GO:0048513	organ development	PMID:22623176				GO:0001822	kidney development	PMID:25680865	GO:0051969	regulation of transmission of nerve impulse	~
GO:0030030	cell projection organization	PMID:17434893	GO:0008344	adult locomotory behavior	PMID:22342988	GO:0048518	positive regulation of biological process	PMID:24968817				GO:0002322	B cell proliferation involved in immune response	PMID:26263201	GO:1902632	positive regulation of membrane hyperpolarization	~
GO:0061034	olfactory bulb mitral cell layer development	~	GO:0045494	photoreceptor cell maintenance	~	GO:0009653	anatomical structure morphogenesis	PMID:26046583				GO:2000054	negative regulation of Wnt signaling pathway involved in dorsal/ventral axis specification	PMID:26337084	GO:1900035	negative regulation of cellular response to heat	~
GO:0045724	positive regulation of cilium assembly	~	GO:0030317	sperm motility	PMID:7948473	GO:0006928	cell motion	PMID:24486602				GO:0007423	sensory organ development	PMID:8330519	GO:0044236	multicellular organismal metabolic process	~
GO:0034101	erythrocyte homeostasis	PMID:26007666	GO:0045807	positive regulation of endocytosis	PMID:22904626	GO:0048523	negative regulation of cellular process	PMID:25356737				GO:0061360	optic chiasma development	~	GO:2000334	positive regulation of blood microparticle formation	~
GO:0008217	regulation of blood pressure	PMID:21984693				GO:0048519	negative regulation of biological process	~				GO:0007288	sperm axoneme assembly	~	GO:0002635	negative regulation of germinal center formation	~
GO:0090102	cochlea development	~				GO:0032879	regulation of localization	~				GO:0021756	striatum development	~	GO:0002508	central tolerance induction	~
GO:0007598	blood coagulation, extrinsic pathway	PMID:11143939				GO:0051270	regulation of cell motion	PMID:10470114							GO:0014861	regulation of skeletal muscle contraction via regulation of action potential	~
GO:0060324	face development	~				GO:0040008	regulation of growth	PMID:1536252
GO:0048144	fibroblast proliferation	PMID:25352177				GO:0006869	lipid transport	PMID:15665311
GO:0002322	B cell proliferation involved in immune response	PMID:26263201				GO:0010876	lipid localization	PMID:22336588
GO:2000147	positive regulation of cell motility	PMID:26364609				GO:0042592	homeostatic process	PMID:24022590
GO:0007423	sensory organ development	PMID:8330519				GO:0016477	cell migration	PMID:24486602
GO:0019725	cellular homeostasis	PMID:24122662				GO:0040012	regulation of locomotion	PMID:25501719
GO:0035502	metanephric part of ureteric bud development	~				GO:0035295	tube development	PMID:25514761
GO:0046622	positive regulation of organ growth	PMID:15215174				GO:0001666	response to hypoxia	PMID:25681470
GO:0007530	sex determination	PMID:23875665				GO:0030036	actin cytoskeleton organization	PMID:25797262
GO:0031668	cellular response to extracellular stimulus	PMID:24219734				GO:0045765	regulation of angiogenesis	PMID:26001052
GO:0050920	regulation of chemotaxis	PMID:24332016				GO:0010941	regulation of cell death	PMID:26074452
GO:0031016	pancreas development	PMID:24959366				GO:0000902	cell morphogenesis	PMID:26222696
						GO:0009725	response to hormone stimulus	PMID:263306
						GO:0048870	cell motility	PMID:26364609
						GO:0030334	regulation of cell migration	PMID:26378810
						GO:0045595	regulation of cell differentiation	PMID:26384738
						GO:0030154	cell differentiation	PMID:26384738
						GO:0007596	blood coagulation	PMID:6524626
						GO:0007599	hemostasis	PMID:7821856
						GO:0009892	negative regulation of metabolic process	~
						GO:0045597	positive regulation of cell differentiation	~
						GO:0010605	negative regulation of macromolecule metabolic process	~
						GO:0007010	cytoskeleton organization	~
						GO:0010033	response to organic substance	~
						GO:0009893	positive regulation of metabolic process	~
						GO:0031324	negative regulation of cellular metabolic process	~
						GO:0032103	positive regulation of response to external stimulus	~
						GO:0031325	positive regulation of cellular metabolic process	~
						GO:0070482	response to oxygen levels	~
						GO:0050878	regulation of body fluid levels	~
						GO:0006082	organic acid metabolic process	~
						GO:0003013	circulatory system process	~
						GO:0032101	regulation of response to external stimulus	~
						GO:0051172	negative regulation of nitrogen compound metabolic process	~
						GO:0044093	positive regulation of molecular function	~
						GO:0042180	cellular ketone metabolic process	~
						GO:0010604	positive regulation of macromolecule metabolic process	~
						GO:0032870	cellular response to hormone stimulus	~
						GO:0009890	negative regulation of biosynthetic process	~
						GO:0009891	positive regulation of biosynthetic process	~
						GO:0008285	negative regulation of cell proliferation	~
						GO:0051173	positive regulation of nitrogen compound metabolic process	~
						GO:0048858	cell projection morphogenesis	~

## Sheet: SUPs based on MF_3
The significant differentially expressed GO gene sets in ovarian cancer data
IGSA(FDR<0.1)			GSEA(P<0.05)			DAVID(FDR<0.01)			GSVA(FDR<0.01)			ssGSEA(FDR<0.01)			zSCORE(FDR<0.01)
GO ID	GO Name	Reference	GO ID	GO Name	Reference	GO ID	GO Name	Reference	GO ID	GO Name	Reference	GO ID	GO Name	Reference	GO ID	GO Name	Reference
GO:0017171	serine hydrolase activity	PMID:25038892	GO:0043021	ribonucleoprotein complex binding	PMID:10637068	GO:0008134	transcription factor binding	PMID:26130719	null	null	null	GO:0016765	transferase activity, transferring alkyl or aryl (other than methyl) groups	~	null	null	null
GO:0016866	intramolecular transferase activity	~				GO:0003677	DNA binding	~
GO:0032217	riboflavin transporter activity	~				GO:0032553	ribonucleotide binding	~
GO:0030976	thiamine pyrophosphate binding	~				GO:0003723	RNA binding	PMID:26216489
GO:0042393	histone binding	PMID:26560874				GO:0016817	hydrolase activity, acting on acid anhydrides	~
GO:0004342	glucosamine-6-phosphate deaminase activity	~				GO:0019899	enzyme binding	~
GO:0002046	opsin binding	~				GO:0008320	protein transmembrane transporter activity	PMID:22926487
GO:0033300	dehydroascorbic acid transporter activity	~				GO:0042802	identical protein binding	~
GO:0015562	efflux transmembrane transporter activity	PMID:11289130				GO:0017076	purine nucleotide binding	~
GO:0005078	MAP-kinase scaffold activity	PMID:25601855				GO:0001883	purine nucleoside binding	~
GO:0002039	p53 binding	PMID:25510663
GO:0043021	ribonucleoprotein complex binding	PMID:10637068
GO:0047844	deoxycytidine deaminase activity	PMID:8297652
GO:0032452	histone demethylase activity	PMID:4176291

## Sheet: SDPs based on MF_3
The significant differentially expressed GO gene sets in ovarian cancer data
IGSA(FDR<0.01)			GSEA(FDR<0.25)			DAVID(FDR<0.01)			GSVA(FDR<0.01)			ssGSEA(FDR<0.01)			zSCORE(FDR<0.01)
GO ID	GO Name	Reference	GO ID	GO Name	Reference	GO ID	GO Name	Reference	GO ID	GO Name	Reference	GO ID	GO Name	Reference	GO ID	GO Name	Reference
GO:0005344	oxygen transporter activity	~	GO:0044325	ion channel binding	PMID:24375028	GO:0008092	cytoskeletal protein binding	PMID:25864591	null	null	null	GO:0043199	sulfate binding	PMID:23359864	GO:0043028	cysteine-type endopeptidase regulator activity involved in apoptotic process	~
GO:0005496	steroid binding	PMID:25270324	GO:0004602	glutathione peroxidase activity	PMID:25989110	GO:0019899	enzyme binding	~				GO:0005344	oxygen transporter activity	~	GO:0032182	ubiquitin-like protein binding	~
GO:0008559	xenobiotic-transporting ATPase activity	PMID:25686833	GO:0017046	peptide hormone binding	PMID:23811008	GO:0030247	polysaccharide binding	PMID:24498956				GO:0017080	sodium channel regulator activity	~	GO:0043548	phosphatidylinositol 3-kinase binding	PMID:25865774
GO:0000900	translation repressor activity, nucleic acid binding	~	GO:0015459	potassium channel regulator activity	~	GO:0005102	receptor binding	PMID:26003478				GO:0001010	transcription factor activity, sequence-specific DNA binding transcription factor recruiting	PMID:22957505	GO:0005088	Ras guanyl-nucleotide exchange factor activity	PMID:4246094
GO:0015232	heme transporter activity	PMID:26185594	GO:0001786	phosphatidylserine binding	PMID:19846818	GO:0019838	growth factor binding	PMID:26212011							GO:0031682	G-protein gamma-subunit binding	~
GO:0005543	phospholipid binding	PMID:26364124	GO:0043548	phosphatidylinositol 3-kinase binding	PMID:25865774	GO:0019955	cytokine binding	PMID:24963217							GO:0031720	haptoglobin binding	PMID:25834423
GO:0050839	cell adhesion molecule binding	PMID:25966226	GO:0017080	sodium channel regulator activity	~	GO:0019904	protein domain specific binding	PMID:26121572							GO:0043199	sulfate binding	PMID:22583667
GO:0016788	hydrolase activity, acting on ester bonds	PMID:25945974	GO:0005246	calcium channel regulator activity	PMID:4246094	GO:0046983	protein dimerization activity	PMID:25143136							GO:0008559	xenobiotic-transporting ATPase activity	~
GO:0005497	androgen binding	PMID:25942654													GO:0015039	NADPH-adrenodoxin reductase activity	~
GO:0031720	haptoglobin binding	PMID:25834423													GO:0005344	oxygen transporter activity	~
GO:0033265	choline binding	PMID:22332064													GO:0061599	molybdopterin molybdotransferase activity	~
GO:0001786	phosphatidylserine binding	PMID:19846818													GO:0000900	translation repressor activity, nucleic acid binding	~
GO:0051378	serotonin binding	PMID:16284058													GO:0038024	cargo receptor activity	~
GO:0005088	Ras guanyl-nucleotide exchange factor activity	PMID:4246094
