# Supplementary material for: IGSA: Individual Gene Sets Analysis, including Enrichment and Clustering
Source: PLoS One. 2016 Oct 20;11(10):e0164542. doi: 10.1371/journal.pone.0164542 (PMC5072653; doi:10.1371/journal.pone.0164542)
Supplement: S9 Table — (ZIP) [file pone.0164542.s010.zip › supplement table S9.xls]

## Sheet: gastric cancer data
Table 1. The accuracy of SUPs based on BP_3 in gastric cancer data					Table 1. The accuracy of SUPs based on MF_3 in gastric cancer data
Methods	Report	No Report	Accuracy		Methods	Report	No Report	Accuracy
IGSA(FDR<0.01)	98	80	0.550562		IGSA(FDR<0.01)	23	7	0.766667
GSEA(FDR<0.25)	4	6	0.4		GSEA(FDR<0.25)	2	0	1
DAVID(FDR<0.01)	22	24	0.478261		DAVID(FDR<0.01)	5	3	0.625
GSVA(FDR<0.01)	65	95	0.40625		GSVA(FDR<0.01)	21	9	0.7
ssGSEA(FDR<0.01)	6	6	0.5		ssGSEA(FDR<0.01)	2	1	0.666667
z-Score(FDR<0.01)	106	113	0.484018		z-Score(FDR<0.01)	27	30	0.473684
Table 2. The accuracy of SDPs based on BP_3 in gastric cancer data					Table 2. The accuracy of SDPs based on MF_3 in gastric cancer data
Methods	Report	No Report	Accuracy		Methods	Report	No Report	Accuracy
IGSA(FDR<0.01)	67	43	0.609091		IGSA(FDR<0.01)	26	10	0.722222
GSEA(P<0.05)*	2	4	0.333333		GSEA(FDR<0.25)	3	2	0.6
DAVID(FDR<0.01)	7	7	0.5		DAVID(FDR<0.01)	1	5	0.166667
GSVA(FDR<0.01)	31	50	0.382716		GSVA(FDR<0.01)	12	12	0.5
ssGSEA(FDR<0.01)	7	8	0.466667		ssGSEA(FDR<0.01)	0	2	0
z-Score(FDR<0.01)	34	48	0.414634		z-Score(FDR<0.01)	8	14	0.363636
* GSEA with default setting (FDR<0.25) found no significant gene sets, so we set the threshold p-value < 0.05.

## Sheet: pancreatic cancer data
Table 3. The accuracy of SUPs based on BP_3 in pancreatic cancer data					Table 3. The accuracy of SUPs based on MF_3 in pancreatic cancer data
Methods	Report	No Report	Accuracy		Methods	Report	No Report	Accuracy
IGSA(FDR<0.01)	59	59	0.5		IGSA(FDR<0.01)	16	2	0.888889
GSEA(P<0.05)*	11	5	0.6875		GSEA(P<0.05)*	7	1	0.875
DAVID(FDR<0.01)	42	27	0.608696		DAVID(FDR<0.01)	10	4	0.714286
GSVA(FDR<0.01)	59	63	0.483607		GSVA(FDR<0.01)	27	14	0.658537
ssGSEA(FDR<0.01)	3	5	0.375		ssGSEA(FDR<0.01)	2	2	0.5
z-Score(FDR<0.01)	39	77	0.336207		z-Score(FDR<0.01)	12	11	0.521739
* GSEA with default setting (FDR<0.25) found no significant gene sets, so we set the threshold p-value < 0.05.					* GSEA with default setting (FDR<0.25) found no significant gene sets, so we set the threshold p-value < 0.05.
Table 4. The accuracy of SDPs based on BP_3 in pancreatic cancer data					Table 4. The accuracy of SDPs based on MF_3 in pancreatic cancer data
Methods	Report	No Report	Accuracy		Methods	Report	No Report	Accuracy
IGSA(FDR<0.01)	13	16	0.448276		IGSA(FDR<0.01)	10	1	0.909091
GSEA(P<0.05)*	0	0	-		GSEA(P<0.05)*	0	0	-
DAVID(FDR<0.01)	15	12	0.555556		DAVID(FDR<0.01)	2	8	0.2
GSVA(FDR<0.01)	5	17	0.227273		GSVA(FDR<0.01)	1	0	1
ssGSEA(FDR<0.01)	0	0	-		ssGSEA(FDR<0.01)	0	0	-
z-Score(FDR<0.01)	16	23	0.410256		z-Score(FDR<0.01)	4	6	0.4
* GSEA with default setting (FDR<0.25) found no significant gene sets, so we set the threshold p-value < 0.05.					* GSEA with default setting (FDR<0.25) found no significant gene sets, so we set the threshold p-value < 0.05.

## Sheet: ovarian cancer data
Table 5. The accuracy of SUPs based on BP_3 in ovarian cancer data					Table 5. The accuracy of SUPs based on MF_3 in ovarian cancer data
Methods	Report	No Report	Accuracy		Methods	Report	No Report	Accuracy
IGSA(FDR<0.1)	38	11	0.77551		IGSA(FDR<0.1)	8	6	0.571429
GSEA(FDR<0.25)	5	0	1		GSEA(P<0.05)*	1	0	1
DAVID(FDR<0.25)	34	7	0.829268		DAVID(FDR<0.25)	3	7	0.3
GSVA(FDR<0.25)	0	0	-		GSVA(FDR<0.25)	0	0	-
ssGSEA(FDR<0.25)	5	4	0.555556		ssGSEA(FDR<0.25)	0	1	0
z-Score(FDR<0.25)	0	0	-		z-Score(FDR<0.25)	0	0	-
					* GSEA with default setting (FDR<0.25) found no significant gene sets, so we set the threshold p-value < 0.05.
Table 6. The accuracy of SDPs based on BP_3 in ovarian cancer data					Table 6. The accuracy of SDPs based on MF_3 in ovarian cancer data
Methods	Report	No Report	Accuracy		Methods	Report	No Report	Accuracy
IGSA(FDR<0.01)	22	8	0.733333		IGSA(FDR<0.01)	12	2	0.857143
GSEA(P<0.05)*	13	2	0.866667		GSEA(FDR<0.25)	6	2	0.75
DAVID(FDR<0.01)	35	26	0.57377		DAVID(FDR<0.01)	7	1	0.875
GSVA(FDR<0.01)	0	0	-		GSVA(FDR<0.01)	0	0	-
ssGSEA(FDR<0.01)	11	6	0.647059		ssGSEA(FDR<0.01)	2	2	0.5
z-Score(FDR<0.01)	5	13	0.277778		z-Score(FDR<0.01)	4	9	0.307692
* GSEA with default setting (FDR<0.25) found no significant gene sets, so we set the threshold p-value < 0.05.

## Sheet: ratio of SGSs based on BP_3
Table 3-1 ratios of SGSs(significant gene sets) found by different methods in gastric cancer data based on BP_3
Methods	SUPs	ratio of SUPs to the total(187)*	SDPs	rate of SDPs to the total (103)*	ratio of significant SGSs to all SGSs(290 SGSs)
IGSA	98	0.524064	67	0.650485	0.568966
GSEA	4	0.0213904	2	0.0194175	0.0206897
DAVID	22	0.117647	7	0.0679612	0.1
GSVA	65	0.347594	31	0.300971	0.331034
ssGSEA	6	0.0320856	7	0.0679612	0.0448276
z-Score	106	0.566845	34	0.330097	0.482759
* the number of SGSs(significant gene sets) is the sum of the SUPs and SDPs reporting in literature obtained from all methods based on GOTERM_BP_3 amonge all the methods
Table 3-2 ratios of SGSs(significant gene sets) found by different methods in pancreatic cancer data based on BP_3
Methods	SUPs	ratio of SUPs to the total(147)*	number of SDPs	rate of SDPs to the total (40)*	ratio of significant SGSs to all SGSs(187 DEPs)
IGSA	59	0.401361	13	0.325	0.385027
GSEA	11	0.0748299	0	0	0.0588235
DAVID	42	0.285714	15	0.375	0.304813
GSVA	59	0.401361	5	0.125	0.342246
ssGSEA	3	0.0204082	0	0	0.0160428
z-Score	39	0.265306	16	0.4	0.294118
* the number of SGSs(significant gene sets) is the sum of the SUPs and SDPs reporting in literature obtained from all methods based on GOTERM_BP_3 amonge all the methods
Table 3-3 ratios of SGSs found by different methods in ovarian cancer data
Methods	SUPs	ratio of SUPs to the total(71)*	number of SDPs	rate of SDPs to the total (71)*	ratio of significant SGSs to all SGSs(142 DEPs)
IGSA	38	0.535211	22	0.309859	0.422535
GSEA	5	0.0704225	13	0.183099	0.126761
DAVID	34	0.478873	35	0.492958	0.485915
GSVA	0	0	0	0	0
ssGSEA	5	0.0704225	11	0.15493	0.112676
z-Score	0	0	5	0.0704225	0.0352113
* the number of SGSs is the sum of the SUPs and SDPs reporting in literature obtained from all methods based on GOTERM_BP_3 amonge all the methods

## Sheet: ratio of SGSs based on MF_3
Table 3-1 ratios of SGSs found by different methods in gastric cancer data
Methods	SUPs	ratio of SUPs to the total(42)*	SDPs	rate of SDPs to the total (33)*	ratio of significant SGSs to all SGSs(75 SGSs)
IGSA	23	0.547619	26	0.787879	0.653333
GSEA	2	0.047619	3	0.0909091	0.0666667
DAVID	5	0.119048	1	0.030303	0.08
GSVA	21	0.5	12	0.363636	0.44
ssGSEA	2	0.047619	0	0	0.0266667
z-Score	27	0.642857	8	0.242424	0.466667
* the number of SGSs(significant gene sets) is the sum of the SUPs and SDPs reporting in literature obtained from all methods based on GOTERM_MF_3 amonge all the methods
Table 3-2 ratios of SGSs found by different methods in pancreatic cancer data
Methods	SUPs	ratio of SUPs to the total(43)*	number of SDPs	rate of SDPs to the total (15)*	ratio of significant SGSs to all SGSs(58 DEPs)
IGSA	16	0.372093	10	0.666667	0.448276
GSEA	7	0.162791	0	0	0.12069
DAVID	10	0.232558	2	0.133333	0.206897
GSVA	27	0.627907	1	0.0666667	0.482759
ssGSEA	2	0.0465116	0	0	0.0344828
z-Score	12	0.27907	4	0.266667	0.275862
* the number of SGSs(significant gene sets) is the sum of the SUPs and SDPs reporting in literature obtained from all methods based on GOTERM_MF_3 amonge all the methods
Table 3-3 ratios of SGSs found by different methods in ovarian cancer data
Methods	SUPs	ratio of SUPs to the total(11)*	number of SDPs	rate of SDPs to the total (26)*	ratio of significant SGSs to all SGSs(37 DEPs)
IGSA	8	0.727273	12	0.461538	0.540541
GSEA	1	0.0909091	6	0.230769	0.189189
DAVID	3	0.272727	7	0.269231	0.27027
GSVA	0	0	0	0	0
ssGSEA	0	0	2	0.0769231	0.0540541
z-Score	0	0	4	0.153846	0.108108
* the number of SGSs is the sum of the SUPs and SDPs reporting in literature obtained from all methods based on GOTERM_BP_3 amonge all the methods
