# Supplementary material for: IGSA: Individual Gene Sets Analysis, including Enrichment and Clustering
Source: PLoS One. 2016 Oct 20;11(10):e0164542. doi: 10.1371/journal.pone.0164542 (PMC5072653; doi:10.1371/journal.pone.0164542)
Supplement: S10 Table — (ZIP) [file pone.0164542.s011.zip › supplement table S10.xls]

## Sheet: accuracy of methods based on GO
The average accuracy of methods based on GOTERM_BP_3
Methods	Gastric_SUPs	Gastric_SDPs	Pancreatic_SUPs	Pancreatic_SDPs	Ovarian_SUPs	Ovarian_SDPs	Average
IGSA	0.522472	0.609091	0.466102	0.413793	0.77551	0.733333	0.586717
GSEA	0.4	0.333333	0.6875	-	1	0.866667	0.6575
DAVID	0.478261	0.5	0.608696	0.555556	0.829268	0.57377	0.590925
GSVA	0.40625	0.382716	0.483607	0.227273	-	-	0.374961
ssGSEA	0.5	0.466667	0.375	-	0.555556	0.647059	0.508856
zSCORE	0.484018	0.414634	0.336207	0.410256	-	0.277778	0.384579
The average accuracy of methods based on GOTERM_MF_3
Methods	Gastric_SUPs	Gastric_SDPs	Pancreatic_SUPs	Pancreatic_SDPs	Ovarian_SUPs	Ovarian_SDPs	Average
IGSA	0.766667	0.722222	0.888889	0.909091	0.571429	0.857143	0.785907
GSEA	1	0.6	0.875	-	1	0.75	0.845
DAVID	0.625	0.166667	0.714286	0.2	0.3	0.875	0.480159
GSVA	0.7	0.5	0.658537	1	-	-	0.714634
ssGSEA	0.666667	0	0.5	-	0	0.5	0.333333
z-Score	0.473684	0.363636	0.521739	0.4	-	0.307692	0.41335
The average accuracy of methods based on GO gene sets
Methods	average accuracy of methods based on GOTERM_BP_3			Average accuracy of methods based on GOTERM_MF_3			Average
IGSA	0.586717			0.785907			0.686312
GSEA	0.6575			0.845			0.75125
DAVID	0.590925			0.480159			0.535542
GSVA	0.374961			0.714634			0.544798
ssGSEA	0.508856			0.333333			0.421095
zSCORE	0.384579			0.41335			0.398965

## Sheet: average ratio of methods
Table 3-4 The average ratios of SGSs based on GOTERM_BP_3 found by different methods
Methods	ratio of significant SGSs in gastric cancer	ratio of significant SGSs to pancreatic cancer	ratio of significant SGSs to ovarian cancer	average ratio of SGSs
IGSA	0.568966	0.385027	0.422535	0.458842
GSEA	0.0206897	0.0588235	0.126761	0.0687579
DAVID	0.1	0.304813	0.485915	0.296909
GSVA	0.331034	0.342246	0	0.224427
ssGSEA	0.0448276	0.0160428	0.112676	0.0578488
z-Score	0.482759	0.294118	0.0352113	0.270696
Table 3-5 The average ratios of SGSs based on GPTERM_MF_3 found by different methods
Methods	ratio of significant SGSs in gastric cancer	ratio of significant SGSs in pancreatic cancer	ratio of significant SGSs in ovarian cancer	average ratio of SGSs
IGSA	0.653333	0.448276	0.540541	0.547383
GSEA	0.0666667	0.12069	0.189189	0.125515
DAVID	0.08	0.206897	0.27027	0.185722
GSVA	0.44	0.482759	0	0.307586
ssGSEA	0.0266667	0.0344828	0.0540541	0.0384012
z-Score	0.466667	0.275862	0.108108	0.283546
Table 3-6 The average ratios of SGSs found by different methods
Methods	average ratio of SGSs based on GOTERM_BP_3	average ratio of SGSs based on GPTERM_MF_3	average ratio of SGSs
IGSA	0.458842	0.547383	0.503113
GSEA	0.0687579	0.125515	0.0971365
DAVID	0.296909	0.185722	0.241316
GSVA	0.224427	0.307586	0.266007
ssGSEA	0.0578488	0.0384012	0.048125
z-Score	0.270696	0.283546	0.277121
