# Supplementary material for: IGSA: Individual Gene Sets Analysis, including Enrichment and Clustering
Source: PLoS One. 2016 Oct 20;11(10):e0164542. doi: 10.1371/journal.pone.0164542 (PMC5072653; doi:10.1371/journal.pone.0164542)
Supplement: S11 Table — (ZIP) [file pone.0164542.s012.zip]

Archive with 1 entries (1 files):
- supplement table S11.xlsx
