# Supplementary material for: IGSA: Individual Gene Sets Analysis, including Enrichment and Clustering
Source: PLoS One. 2016 Oct 20;11(10):e0164542. doi: 10.1371/journal.pone.0164542 (PMC5072653; doi:10.1371/journal.pone.0164542)
Supplement: S11 Table — (ZIP) [file pone.0164542.s012.zip › supplement table S11.xlsx]

## Sheet: diabetes
The accuray of detecting significant pathways in Diabetes
Up Sig. Enrichment Genesets
GeneSet	SCORE	P Value	Pathway	Remark
hsa03008	9.621e-05	0.00469629	Ribosome biogenesis in eukaryotes	19309774
hsa05310	0.000217066	0.00469629	Asthma	27561663
hsa04920	0.000120885	0.00575814	Adipocytokine signaling pathway	19875582
hsa04120	5.98224e-05	0.00614184	Ubiquitin mediated proteolysis	16335791
hsa05222	0.000121927	0.00796244	Small cell lung cancer	16195775
hsa04668	0.000119982	0.0095658	TNF signaling pathway	14704746
Low Sig. Enrichment Genesets
GeneSet	SCORE	P Value	Pathway	Remark
hsa00785	-0.000136013	0.0095658	Lipoic acid metabolism	17065669
note:
1	"~"represents no reported paper
2	The accuray of detecting significant pathways=7/7=100%

## Sheet: myocardial_infarction
The accuray of detecting significant pathways in Myocardial Infarction
Up Sig. Enrichment Genesets
GeneSet	SCORE	P Value	Pathway	Remark
hsa00500	0.00016458	6.92436e-05	Starch and sucrose metabolism	7405884
hsa05110	9.71088e-05	0.000415777	Vibrio cholerae infection	~
hsa00052	0.000132418	0.000586742	Galactose metabolism	24057015
hsa00400	0.000256777	0.00133718	Phenylalanine, tyrosine and tryptophan biosynthesis	20079594
hsa05020	0.000197661	0.0020855	Prion diseases	~
hsa05120	0.000123129	0.00274029	Epithelial cell signaling in Helicobacter pylori infection	25914788
hsa04380	0.000152537	0.00422357	Osteoclast differentiation	~
hsa04062	4.21579e-05	0.00600529	Chemokine signaling pathway	23772948
note:
1	"~"represents no reported paper
2	The accuray of detecting significant pathways=5/8=62.5%

## Sheet: rheumatoid_arthritis
The accuray of detecting significant pathways in Rheumatoid Arthritis
Up Sig. Enrichment Genesets
GeneSet	SCORE	P Value	Pathway	Remark
hsa00510	0.0017373	3.33167e-05	N-Glycan biosynthesis	18846099
hsa05416	0.00230742	0.000266533	Viral myocarditis	27414792
hsa04142	0.00153912	0.000974238	Lysosome	22417670
hsa05150	0.00314966	0.00109945	Staphylococcus aureus infection	25429614
hsa05330	0.0035168	0.00109945	Allograft rejection	~
hsa04145	0.00169328	0.0025987	Phagosome	Immunopathologic changes in rheumatoid arthritis synovium
hsa04666	0.000843839	0.0025987	Fc gamma R-mediated phagocytosis	25340460
hsa05323	0.00164034	0.0055972	Rheumatoid arthritis	*
hsa03410	0.00137525	0.00623974	Base excision repair	21267572
Low Sig. Enrichment Genesets
GeneSet	SCORE	P Value	Pathway	Remark
hsa04920	-0.0019741	9.995e-05	Adipocytokine signaling pathway	25799833
hsa00350	-0.00242685	0.00109945	Tyrosine metabolism	27133762
hsa03040	-0.00112697	0.0025987	Spliceosome	21383200
hsa05132	-0.000716408	0.0055972	Salmonella infection	27402837
hsa04977	-0.00203866	0.00623974	Vitamin digestion and absorption	27484684
note:
1	~represents no reported paper
2	The accuray of detecting significant pathways=13/14=92.9%
3	*emphasis on the disease itself specific pathway
